# Supplementary material for: A Genome-Wide Association Study of 2304 Extreme Longevity Cases Identifies Novel Longevity Variants
Source: Int J Mol Sci. 2022 Dec 21;24(1):116. doi: 10.3390/ijms24010116 (PMC9820206; doi:10.3390/ijms24010116)
Supplement: Supplementary file 1 [file ijms-24-00116-s001.zip]

Archive with 2 entries (2 files):
- ijms-2073171-supplementary.pdf
- ijms-2073171-supplementary.xlsx
