# Supplementary material for: A Genome-Wide Association Study of 2304 Extreme Longevity Cases Identifies Novel Longevity Variants
Source: Int J Mol Sci. 2022 Dec 21;24(1):116. doi: 10.3390/ijms24010116 (PMC9820206; doi:10.3390/ijms24010116)
Supplement: Supplementary file 1 [file ijms-24-00116-s001.zip › ijms-2073171-supplementary.xlsx]

## Sheet: Supp T 1
ID	newid	chr	pos.x	N	freq	n.case	n.control	case.mac	control.mac	SPA.pval	REF	ALT	Est	Est.SE	in.necs	CHROM	POS	dif_pheno_geno_platform	maf.low	ref_UK_fa	alt_UK_fa	af_EUR_UK_fa	beta_EUR_UK_fa	se_EUR_UK_fa	pval_EUR_UK_fa	ref_UK_mo	alt_UK_mo	af_EUR_UK_mo	beta_EUR_UK_mo	se_EUR_UK_mo	pval_EUR_UK_mo	a1_life	a0_life	freq1_life	beta1_life	se_life	p_life	direction_life	info_life
rs429358	19:45411941	19	45411941	8183	0.105645	2304	5879	247	1446	1.94409e-36	T	C	-0.839004	0.064626	1	19	45411941	Pass	0	T	C	0.1573	-0.01995	0.003371	3.26502e-09	T	C	0.1586	-0.01878	0.003645	2.58079e-07	T	C	0.845507	0.105608	0.00546403	3.13534e-83	++	0.980107
rs6857	19:45392254	19	45392254	8183	0.127819	2304	5879	356	1720	1.10262e-30	C	T	-0.691051	0.0586838	1	19	45392254	Pass	0	C	T	0.1728	-0.01617	0.003251	6.60678e-07	C	T	0.1739	-0.01323	0.003519	0.000170291	T	C	0.173196	-0.0869613	0.00522384	3.18069e-62	--	0.979104
rs56131196	19:45422846	19	45422846	7220	0.147496	2178	5042	384	1636	4.68984e-30	G	A	-0.706181	0.0608318	1	19	45422846	Pass	0	G	A	0.1916	-0.01679	0.003118	7.24768e-08	G	A	0.1926	-0.01946	0.003376	8.11136e-09	A	G	0.190964	-0.0858847	0.00505998	1.29421e-64	--	0.969307
rs4420638	19:45422946	19	45422946	7220	0.147489	2178	5042	384	1636	4.83595e-30	A	G	-0.706218	0.0608499	1	19	45422946	Pass	0	A	G	0.1918	-0.01676	0.003116	7.4684e-08	A	G	0.1928	-0.01962	0.003374	6.06944e-09	A	G	0.812607	0.0859716	0.00507043	1.75325e-64	++	0.970977
rs769449	19:45410002	19	45410002	8183	0.0822723	2304	5879	200	1135	4.67104e-27	G	A	-0.791018	0.0712614	1	19	45410002	Pass	0	G	A	0.1281	-0.01932	0.003668	1.38832e-07	G	A	0.1293	-0.01887	0.003967	1.96504e-06	A	G	0.12646	-0.100718	0.00590363	2.93148e-65	--	0.986958
rs10414043	19:45415713	19	45415713	8183	0.0855155	2304	5879	211	1162	1.04993e-26	G	A	-0.782317	0.0711047	1	19	45415713	Pass	0	G	A	0.1295	-0.01829	0.003663	5.97806e-07	G	A	0.1306	-0.01951	0.00396	8.31529e-07	A	G	0.130253	-0.0990811	0.00590405	3.31187e-63	--	0.969561
rs7256200	19:45415935	19	45415935	8183	0.0856562	2304	5879	212	1162	1.07714e-26	G	T	-0.78238	0.0711217	1	19	45415935	Pass	0	G	T	0.1296	-0.01836	0.003662	5.35535e-07	G	T	0.1307	-0.01961	0.003959	7.30162e-07	T	G	0.129983	-0.0995295	0.00590891	1.16173e-63	--	0.968853
rs71352238	19:45394336	19	45394336	8183	0.109461	2304	5879	317	1471	7.57321e-24	T	C	-0.640424	0.0622417	1	19	45394336	Pass	0	T	C	0.1504	-0.01597	0.003436	3.33846e-06	T	C	0.1514	-0.01187	0.003718	0.0014032	T	C	0.852195	0.0808546	0.00554767	4.08086e-48	++	0.986777
rs11556505	19:45396144	19	45396144	8183	0.107358	2304	5879	309	1448	1.1247e-23	C	T	-0.640328	0.0624136	1	19	45396144	Pass	0	C	T	0.1475	-0.01679	0.003461	1.21593e-06	C	T	0.1486	-0.01274	0.003744	0.000666814	T	C	0.145282	-0.0822824	0.00554239	7.3842e-50	--	0.989316
rs2075650	19:45395619	19	45395619	8183	0.107455	2304	5879	310	1448	1.3633e-23	A	G	-0.638106	0.0623155	1	19	45395619	Pass	0	A	G	0.1475	-0.01682	0.003459	1.15663e-06	A	G	0.1486	-0.01298	0.003742	0.000524534	A	G	0.849818	0.0822001	0.00550207	1.81409e-50	++	0.990261
rs34342646	19:45388130	19	45388130	8183	0.112364	2304	5879	330	1491	1.7155e-23	G	A	-0.635778	0.0624299	1	19	45388130	Pass	0	G	A	0.1532	-0.01593	0.003427	3.33846e-06	G	A	0.1542	-0.01149	0.003709	0.00195181	A	G	0.155384	-0.0796618	0.00549979	1.51821e-47	--	0.972408
rs12972970	19:45387596	19	45387596	8183	0.109384	2304	5879	322	1454	4.13229e-23	G	A	-0.636005	0.0629757	1	19	45387596	Pass	0	G	A	0.15	-0.01694	0.003457	9.56486e-07	G	A	0.151	-0.01232	0.003741	0.000986843	A	G	0.152016	-0.0822368	0.00553916	7.33678e-50	--	0.971586
rs12721046	19:45421254	19	45421254	7220	0.12168	2178	5042	320	1343	7.07172e-23	G	A	-0.65757	0.0655725	1	19	45421254	Pass	0	G	A	0.1597	-0.01645	0.003357	9.56486e-07	G	A	0.1605	-0.01923	0.003634	1.20695e-07	A	G	0.158381	-0.0818633	0.00548152	1.96826e-50	--	0.960699
rs66626994	19:45428234	19	45428234	7220	0.123624	2178	5042	326	1351	2.46408e-22	G	A	-0.655729	0.0662987	1	19	45428234	Pass	0	G	A	0.1606	-0.01723	0.003434	5.19707e-07	G	A	0.1614	-0.01918	0.003717	2.45492e-07	A	G	0.160386	-0.085552	0.00561133	1.7426e-52	--	0.907886
rs34095326	19:45395844	19	45395844	8183	0.0878259	2304	5879	259	1181	4.1874e-18	G	A	-0.60672	0.0686395	1	19	45395844	Pass	0	G	A	0.1147	-0.01525	0.003863	7.9084e-05	G	A	0.1158	-0.008778	0.004176	0.0355434	A	G	0.117399	-0.0781958	0.00618889	1.35619e-36	--	0.978927
rs157582	19:45396219	19	45396219	8183	0.185465	2304	5879	664	2371	2.30533e-16	C	T	-0.412527	0.0499889	1	19	45396219	Pass	0	C	T	0.2162	-0.007406	0.002983	0.0130496	C	T	0.2173	-0.01109	0.003232	0.000602755	T	C	0.219077	-0.0627835	0.00475879	9.60548e-40	--	0.981857
rs283815	19:45390333	19	45390333	8183	0.190565	2304	5879	690	2421	7.45873e-16	A	G	-0.404353	0.0499037	1	19	45390333	Pass	0	A	G	0.2164	-0.007507	0.002987	0.0119622	A	G	0.2175	-0.01002	0.003236	0.00195963	A	G	0.781279	0.0617977	0.00477263	2.4002e-38	++	0.974802
rs157581	19:45395714	19	45395714	8183	0.190569	2304	5879	690	2426	8.69425e-16	T	C	-0.400229	0.0495057	1	19	45395714	Pass	0	T	C	0.2171	-0.007329	0.002977	0.0138288	T	C	0.2181	-0.01067	0.003226	0.000945308	T	C	0.779605	0.0619688	0.00475339	7.56166e-39	++	0.980424
rs184017	19:45394969	19	45394969	8183	0.190148	2304	5879	690	2422	9.11914e-16	T	G	-0.40054	0.0495807	1	19	45394969	Pass	0	T	G	0.2163	-0.007471	0.002982	0.0122406	T	G	0.2174	-0.01043	0.003231	0.00124951	T	G	0.781383	0.0619108	0.00478608	2.83448e-38	++	0.980732
rs59007384	19:45396665	19	45396665	8183	0.178223	2304	5879	644	2269	1.39997e-14	G	T	-0.393322	0.050849	1	19	45396665	Pass	0	G	T	0.2079	-0.008269	0.003034	0.00642216	G	T	0.209	-0.01182	0.003286	0.000319421	T	G	0.210363	-0.0662178	0.004853	2.17056e-42	--	0.973237
rs7412	19:45412079	19	45412079	8183	0.0861328	2304	5879	518	886	8.06855e-12	C	T	0.48479	0.0705546	1	19	45412079	Pass	0	C	T	0.08005	0.0213	0.00452	2.44859e-06	C	T	0.07992	0.01178	0.004917	0.0165893	T	C	0.0814302	0.0606976	0.00728032	7.60572e-17	++	0.975293
rs147711004	19:45337918	19	45337918	7220	0.0264747	2178	5042	58	298	1.08724e-09	G	A	-0.880174	0.142095	1	19	45337918	Pass	1	G	A	0.0374	-0.01162	0.006607	0.0784731	G	A	0.03782	-0.007952	0.007127	0.264477	A	G	0.0396063	-0.0770051	0.0108033	1.0189e-12	--	0.904009
rs12691088	19:45418486	19	45418486	7220	0.0153771	2178	5042	25	174	4.73802e-09	G	A	-1.14153	0.190139	1	19	45418486	Pass	1	G	A	0.02157	-0.003855	0.009052	0.670186	G	A	0.02194	-0.0088	0.009741	0.366411	A	G	0.0295947	-0.11042	0.0140807	4.43493e-15	--	0.822711
rs146275714	19:45365447	19	45365447	7220	0.0163105	2178	5042	28	185	7.00305e-09	G	A	-1.08628	0.183055	1	19	45365447	Pass	1	G	A	0.02182	-0.00498	0.008922	0.576719	G	A	0.02217	-0.002992	0.009609	0.755481	A	G	0.0270825	-0.0878166	0.0135165	8.19418e-11	--	0.846742
rs10119	19:45406673	19	45406673	8183	0.269594	2304	5879	1078	3243	9.05295e-09	G	A	-0.259065	0.0450655	1	19	45406673	Pass	0	G	A	0.2912	-0.006857	0.002723	0.0117959	G	A	0.2928	-0.007581	0.002951	0.0102037	A	G	0.292673	-0.0450148	0.00435674	5.03762e-25	--	0.958558
rs1081105	19:45412955	19	45412955	7220	0.0219039	2178	5042	44	259	1.09037e-08	A	C	-0.828444	0.142852	1	19	45412955	Pass	1	A	C	0.02792	-0.01256	0.007451	0.0917214	A	C	0.02806	-0.0143	0.008077	0.0766121	A	C	0.972826	0.0944759	0.0123841	2.36966e-14	++	0.965907
rs12721109	19:45447221	19	45447221	7220	0.0248137	2178	5042	153	186	1.1369e-08	G	A	0.77991	0.135993	1	19	45447221	Pass	1	G	A	0.02575	0.0153	0.007732	0.0477871	G	A	0.02583	0.01758	0.008387	0.0361167	A	G	0.0300406	0.0536249	0.01273	2.52575e-05	++	0.961846
rs148933445	19:45302504	19	45302504	7220	0.0230769	2178	5042	143	175	1.27378e-08	G	A	0.812232	0.141935	1	19	45302504	Pass	1	G	A	0.02183	0.03204	0.008997	0.000369633	G	A	0.02195	0.01469	0.009757	0.132126	A	G	0.0269089	0.0612821	0.0144027	2.09137e-05	++	0.845354
rs118147862	19:45319631	19	45319631	7220	0.0404622	2178	5042	240	329	1.52656e-08	G	A	0.605235	0.106627	1	19	45319631	Pass	1	G	A	0.04581	0.01638	0.006033	0.00661775	G	A	0.04595	0.007474	0.006555	0.254107	A	G	0.0483536	0.0538605	0.00978042	3.65067e-08	++	0.916685
rs41290120	19:45382675	19	45382675	8183	0.0463634	2304	5879	289	461	3.83929e-08	G	A	0.507554	0.0920198	1	19	45382675	Pass	1	G	A	0.04857	0.01424	0.005715	0.0127274	G	A	0.04874	0.009744	0.006202	0.116135	A	G	0.0529067	0.0590442	0.00916819	1.1938e-10	++	0.977855
rs28399637	19:45324138	19	45324138	7220	0.28909	2178	5042	1118	3053	7.96658e-08	G	A	-0.25671	0.0478273	1	19	45324138	Pass	0	G	A	0.3175	0.0002282	0.00263	0.930847	G	A	0.3175	-0.002381	0.00286	0.405028	A	G	0.315001	-0.0160738	0.00436179	0.000228583	--	0.950724
rs115881343	19:45403216	19	45403216	7220	0.0226952	2178	5042	50	266	8.95737e-08	C	T	-0.748972	0.138595	1	19	45403216	Pass	1	C	T	0.02805	-0.0114	0.007444	0.125808	C	T	0.02817	-0.01399	0.00807	0.08291	T	C	0.0273082	-0.0899985	0.0123699	3.44952e-13	--	0.965462
rs112019714	19:45404857	19	45404857	7220	0.0227184	2178	5042	50	266	9.10459e-08	T	C	-0.749728	0.138825	1	19	45404857	Pass	1	T	C	0.02809	-0.01136	0.007441	0.126818	T	C	0.0282	-0.01354	0.008067	0.093294	T	C	0.968763	0.0874306	0.0122336	8.8865e-13	++	0.963737
rs116881820	19:45397952	19	45397952	7220	0.022583	2178	5042	50	267	1.08575e-07	T	C	-0.747396	0.139158	1	19	45397952	Pass	1	T	C	0.02612	-0.006696	0.007704	0.384735	T	C	0.02625	-0.01332	0.008352	0.110692	T	C	0.970295	0.0796545	0.0126514	3.05213e-10	++	0.956824
rs77301115	19:45396973	19	45396973	7220	0.0217537	2178	5042	48	256	1.44192e-07	G	A	-0.754383	0.141867	1	19	45396973	Pass	1	G	A	0.02603	-0.007193	0.007713	0.350989	G	A	0.02616	-0.01352	0.008361	0.105822	A	G	0.0274715	-0.0811705	0.0127071	1.68305e-10	--	0.960968
rs75687619	19:45399344	19	45399344	7220	0.021781	2178	5042	48	258	1.54965e-07	G	T	-0.750317	0.141499	1	19	45399344	Pass	1	G	T	0.02611	-0.007348	0.007707	0.340275	G	T	0.02623	-0.01334	0.008356	0.110361	T	G	0.0285355	-0.0811541	0.0127156	1.74492e-10	--	0.961793
rs114536010	19:45400725	19	45400725	7220	0.0218107	2178	5042	48	258	1.55764e-07	C	T	-0.749282	0.141343	1	19	45400725	Pass	1	C	T	0.02614	-0.007417	0.007704	0.335545	C	T	0.02626	-0.0134	0.008353	0.108718	T	C	0.0283763	-0.0815463	0.0127075	1.38835e-10	--	0.96192
rs79398853	19:45398785	19	45398785	7220	0.0217704	2178	5042	48	257	1.56746e-07	C	T	-0.75053	0.141592	1	19	45398785	Pass	1	C	T	0.02611	-0.007202	0.007706	0.349938	C	T	0.02623	-0.01322	0.008354	0.113608	T	C	0.0293632	-0.0811563	0.0127206	1.77162e-10	--	0.96195
rs76366838	19:45399896	19	45399896	7220	0.0218057	2178	5042	48	258	1.58937e-07	G	A	-0.749217	0.14143	1	19	45399896	Pass	1	G	A	0.02616	-0.007784	0.007703	0.312235	G	A	0.02627	-0.01299	0.008351	0.119912	A	G	0.0256961	-0.0816879	0.0127531	1.50034e-10	--	0.959778
rs147636938	19:45386634	19	45386634	7220	0.0214175	2178	5042	47	250	2.39138e-07	C	T	-0.758969	0.145326	1	19	45386634	Pass	1	C	T	0.02534	-0.006446	0.007862	0.41226	C	T	0.02546	-0.009511	0.008523	0.264477	T	C	0.0276154	-0.076396	0.0129199	3.35794e-09	--	0.94661
rs112849259	19:45397307	19	45397307	7220	0.0218392	2178	5042	49	257	2.3998e-07	C	T	-0.73915	0.141679	1	19	45397307	Pass	1	C	T	0.0261	-0.006793	0.007704	0.37791	C	T	0.02622	-0.0137	0.008353	0.100862	T	C	0.0283627	-0.0811793	0.0127015	1.64451e-10	--	0.963092
rs56317818	19:45359586	19	45359586	8183	0.249996	2304	5879	1015	3071	3.31327e-07	C	T	-0.237932	0.0466082	1	19	45359586	Pass	0	C	T	0.2616	-0.002263	0.00283	0.423924	C	T	0.2618	-0.005854	0.003073	0.0567557	T	C	0.262548	-0.0199414	0.0045186	1.01858e-05	--	0.946291
rs483082	19:45416178	19	45416178	8183	0.195279	2304	5879	788	2385	3.53485e-07	G	T	-0.254814	0.0500203	1	19	45416178	Pass	0	G	T	0.2381	-0.004372	0.002886	0.129769	G	T	0.2392	-0.009757	0.003128	0.00181622	T	G	0.235716	-0.0494129	0.00465871	2.7779e-26	--	0.970376
rs438811	19:45416741	19	45416741	8183	0.195652	2304	5879	788	2388	3.88614e-07	C	T	-0.25423	0.0500833	1	19	45416741	Pass	0	C	T	0.2382	-0.00441	0.002886	0.126565	C	T	0.2393	-0.009682	0.003129	0.00197142	T	C	0.240568	-0.049341	0.00463121	1.66966e-26	--	0.969487
rs4803764	19:45357377	19	45357377	8183	0.248697	2304	5879	1012	3059	3.9773e-07	T	C	-0.236882	0.0467198	1	19	45357377	Pass	0	T	C	0.2601	-0.001902	0.002834	0.502279	T	C	0.2604	-0.005608	0.003076	0.0682894	T	C	0.73905	0.0196201	0.00451785	1.40682e-05	++	0.9475
rs12462573	19:45359706	19	45359706	8183	0.249797	2304	5879	1013	3068	4.11154e-07	G	A	-0.235996	0.0466034	1	19	45359706	Pass	0	G	A	0.2611	-0.002056	0.002833	0.467994	G	A	0.2613	-0.005788	0.003075	0.0598448	A	G	0.262301	-0.0196353	0.00452181	1.40963e-05	--	0.94619
rs5117	19:45418790	19	45418790	8183	0.194184	2304	5879	789	2365	6.82834e-07	T	C	-0.250749	0.0504771	1	19	45418790	Pass	0	T	C	0.2372	-0.004605	0.002893	0.11147	T	C	0.2384	-0.009734	0.003136	0.00191125	T	C	0.762375	0.0497984	0.00469483	2.76284e-26	++	0.963568
rs118170342	19:45401868	19	45401868	7220	0.033145	2178	5042	88	352	8.533e-07	T	C	-0.591073	0.119532	1	19	45401868	Pass	1	T	C	0.04133	-0.007506	0.006241	0.229008	T	C	0.04109	-0.01145	0.006802	0.0922733	T	C	0.958024	0.062665	0.0105884	3.25325e-09	++	0.936581
rs145265196	11:61401362	11	61401362	8183	0.00295753	2304	5879	31	18	6.29369e-07	T	G	1.73678	0.346591	1	11	61401362	Pass	1	T	G	0.0009513	-0.02199	0.04045	0.586783	T	G	0.0009356	0.02499	0.04431	0.572753	NA	NA	NA	NA	NA	NA	NA	NA
rs145591814	11:61400957	11	61400957	8183	0.00295869	2304	5879	31	18	6.63625e-07	C	T	1.7322	0.346424	1	11	61400957	Pass	1	C	T	0.0009509	-0.02184	0.04045	0.589194	C	T	0.0009352	0.0249	0.04431	0.57413	NA	NA	NA	NA	NA	NA	NA	NA
rs567195418	11:61407475	11	61407475	8183	0.00291165	2304	5879	30	18	8.27265e-07	G	A	1.74186	0.350866	1	11	61407475	Pass	1	G	A	0.0009152	-0.02382	0.04113	0.56248	G	A	0.0008936	0.01566	0.04527	0.729351	NA	NA	NA	NA	NA	NA	NA	NA
rs546871247	11:61423580	11	61423580	8183	0.00290682	2304	5879	30	18	8.42349e-07	C	T	1.74357	0.351468	1	11	61423580	Pass	1	C	T	0.0009265	-0.02866	0.0411	0.485585	C	T	0.000906	0.01515	0.04517	0.737345	NA	NA	NA	NA	NA	NA	NA	NA
rs368526589	11:61404561	11	61404561	8183	0.00290572	2304	5879	30	18	9.62316e-07	T	C	1.7319	0.351097	1	11	61404561	Pass	1	T	C	0.0009112	-0.02272	0.04116	0.581003	T	C	0.0008883	0.01056	0.04531	0.815789	NA	NA	NA	NA	NA	NA	NA	NA
rs374202364	11:61404505	11	61404505	8183	0.0029089	2304	5879	30	18	9.68739e-07	A	C	1.73146	0.351109	1	11	61404505	Pass	1	A	C	0.0009118	-0.02299	0.04115	0.576431	A	C	0.0008887	0.01032	0.04531	0.819878	NA	NA	NA	NA	NA	NA	NA	NA
rs373387321	11:61403845	11	61403845	8183	0.00289943	2304	5879	30	18	9.90776e-07	G	A	1.72928	0.350994	1	11	61403845	Pass	1	G	A	0.0009113	-0.02455	0.04116	0.550901	G	A	0.0008885	0.009138	0.04531	0.840213	NA	NA	NA	NA	NA	NA	NA	NA
rs373247915	11:61403053	11	61403053	8183	0.00289558	2304	5879	30	18	9.9735e-07	C	T	1.72997	0.35124	1	11	61403053	Pass	1	C	T	0.0009108	-0.02433	0.04116	0.554438	C	T	0.000888	0.009091	0.04532	0.841054	NA	NA	NA	NA	NA	NA	NA	NA
rs368832633	11:61401599	11	61401599	8183	0.0028924	2304	5879	30	18	1.07764e-06	C	A	1.72446	0.351277	1	11	61401599	Pass	1	C	A	0.0009102	-0.02396	0.04117	0.560683	C	A	0.0008872	0.008903	0.04533	0.84434	NA	NA	NA	NA	NA	NA	NA	NA
rs374554134	11:61400781	11	61400781	8183	0.0028902	2304	5879	30	18	1.13661e-06	G	A	1.72057	0.351287	1	11	61400781	Pass	1	G	A	0.0009099	-0.02367	0.04117	0.565356	G	A	0.0008869	0.008814	0.04534	0.845861	NA	NA	NA	NA	NA	NA	NA	NA
rs375498903	11:61399075	11	61399075	8183	0.00288892	2304	5879	30	18	1.17254e-06	C	T	1.71848	0.351358	1	11	61399075	Pass	1	C	T	0.000907	-0.02554	0.04123	0.535583	C	T	0.0008835	0.01129	0.04541	0.803643	NA	NA	NA	NA	NA	NA	NA	NA
rs376677113	11:61399734	11	61399734	8183	0.00288604	2304	5879	30	18	1.17701e-06	A	G	1.71889	0.351499	1	11	61399734	Pass	1	A	G	0.0009094	-0.02399	0.04119	0.560346	A	G	0.0008863	0.00787	0.04536	0.862259	NA	NA	NA	NA	NA	NA	NA	NA
rs372691553	11:61399699	11	61399699	8183	0.00288867	2304	5879	30	18	1.17714e-06	C	A	1.71835	0.351373	1	11	61399699	Pass	1	C	A	0.0009079	-0.02727	0.04121	0.50819	C	A	0.0008845	0.009431	0.04539	0.835437	NA	NA	NA	NA	NA	NA	NA	NA
rs79663354	11:61395124	11	61395124	8183	0.0029799	2304	5879	30	17	1.20101e-06	G	A	1.71074	0.350215	1	11	61395124	Pass	1	G	A	0.001005	-0.02378	0.04017	0.553884	G	A	0.000984	0.0152	0.0442	0.731031	NA	NA	NA	NA	NA	NA	NA	NA
rs560697710	11:61434826	11	61434826	8183	0.00282323	2304	5879	29	15	1.26628e-06	C	T	1.73708	0.356459	1	11	61434826	Pass	1	C	T	0.0009488	-0.02836	0.04102	0.48929	C	T	0.000936	0.01666	0.04483	0.710206	NA	NA	NA	NA	NA	NA	NA	NA
rs530457119	11:61433924	11	61433924	8183	0.00283056	2304	5879	29	16	1.28015e-06	C	T	1.73394	0.355965	1	11	61433924	Pass	1	C	T	0.0009468	-0.02847	0.04105	0.487971	C	T	0.0009333	0.01653	0.04489	0.712696	NA	NA	NA	NA	NA	NA	NA	NA
rs562923086	11:61432347	11	61432347	8183	0.00284211	2304	5879	29	17	1.30914e-06	C	T	1.72867	0.355202	1	11	61432347	Pass	1	C	T	0.0009436	-0.02851	0.0411	0.487824	C	T	0.0009289	0.01642	0.04499	0.715052	NA	NA	NA	NA	NA	NA	NA	NA
rs576619541	11:61413763	11	61413763	8183	0.00288769	2304	5879	30	18	1.31195e-06	C	T	1.70975	0.3512	1	11	61413763	Pass	1	C	T	0.0009177	-0.03289	0.04105	0.423035	C	T	0.0008982	0.01332	0.04513	0.767974	NA	NA	NA	NA	NA	NA	NA	NA
rs574315184	11:61416378	11	61416378	8183	0.00288977	2304	5879	30	18	1.37098e-06	T	C	1.70531	0.35094	1	11	61416378	Pass	1	T	C	0.0009179	-0.03296	0.04104	0.421852	T	C	0.0008983	0.01399	0.04513	0.756616	NA	NA	NA	NA	NA	NA	NA	NA
rs533185625	11:61416552	11	61416552	8183	0.00289057	2304	5879	30	18	1.3751e-06	C	T	1.70505	0.350932	1	11	61416552	Pass	1	C	T	0.0009275	-0.03642	0.04098	0.374149	C	T	0.0009086	0.01181	0.04505	0.793263	NA	NA	NA	NA	NA	NA	NA	NA
rs537523858	11:61426917	11	61426917	8183	0.00287987	2304	5879	30	18	1.38882e-06	G	T	1.71105	0.352382	1	11	61426917	Pass	1	G	T	0.0009397	-0.02725	0.04108	0.507022	G	T	0.0009239	0.01753	0.04506	0.697188	NA	NA	NA	NA	NA	NA	NA	NA
rs552607941	11:61422991	11	61422991	8183	0.00288183	2304	5879	30	18	1.40688e-06	C	T	1.70819	0.351973	1	11	61422991	Pass	1	C	T	0.000928	-0.03014	0.04108	0.463013	C	T	0.0009078	0.01334	0.04515	0.767666	NA	NA	NA	NA	NA	NA	NA	NA
rs570140816	11:61426860	11	61426860	8183	0.00288458	2304	5879	30	18	1.4509e-06	A	G	1.70775	0.352375	1	11	61426860	Pass	1	A	G	0.0009411	-0.02672	0.04106	0.515149	A	G	0.0009246	0.01596	0.04506	0.723178	NA	NA	NA	NA	NA	NA	NA	NA
rs7123406	11:61394499	11	61394499	8183	0.00316852	2304	5879	31	19	1.71596e-06	C	T	1.6419	0.340773	1	11	61394499	Pass	1	C	T	0.001081	-0.01741	0.0387	0.65279	C	T	0.001065	0.02583	0.04242	0.542482	T	C	0.02035	0.09676	0.547955	0.859835	?+	0.34081
rs564316983	11:61431476	11	61431476	8183	0.00296364	2304	5879	29	19	2.69656e-06	G	A	1.65941	0.351428	1	11	61431476	Pass	1	G	A	0.0009648	-0.02718	0.04085	0.505858	G	A	0.0009503	0.01004	0.04474	0.822506	NA	NA	NA	NA	NA	NA	NA	NA
rs6475609	9:22106271	9	22106271	8183	0.558558	2304	5879	2238	4982	7.13189e-08	A	G	-0.21259	0.0394683	1	9	22106271	Pass	0	A	G	0.5117	-0.01888	0.002454	1.41367e-14	A	G	0.5117	-0.005652	0.002664	0.0338776	A	G	0.485668	0.0235484	0.00385423	9.97868e-10	++	0.995269
rs1537374	9:22116046	9	22116046	8183	0.559392	2304	5879	2236	4974	7.78081e-08	A	G	-0.210956	0.0392791	1	9	22116046	Pass	0	A	G	0.5122	-0.01865	0.002453	2.8754e-14	A	G	0.5122	-0.005777	0.002663	0.0300768	A	G	0.484166	0.0234733	0.00385702	1.15868e-09	++	0.996424
rs2383207	9:22115959	9	22115959	8183	0.559407	2304	5879	2236	4974	7.81374e-08	A	G	-0.210865	0.0392678	1	9	22115959	Pass	0	A	G	0.5119	-0.01859	0.002452	3.47707e-14	A	G	0.5119	-0.005714	0.002663	0.0318729	A	G	0.486503	0.0230047	0.00386274	2.59232e-09	++	0.997909
rs1412834	9:22110131	9	22110131	8183	0.558872	2304	5879	2237	4978	8.47874e-08	T	C	-0.211001	0.0394013	1	9	22110131	Pass	0	T	C	0.5119	-0.01889	0.002454	1.38568e-14	T	C	0.5118	-0.005757	0.002664	0.0306844	T	C	0.484851	0.0235074	0.00385786	1.10562e-09	++	0.995724
rs7341791	9:22112427	9	22112427	8183	0.561917	2304	5879	2227	4959	1.14454e-07	A	G	-0.209302	0.0394854	1	9	22112427	Pass	0	A	G	0.5147	-0.01834	0.002456	8.05418e-14	A	G	0.5147	-0.005767	0.002667	0.0305619	A	G	0.48207	0.0236385	0.00386243	9.35117e-10	++	0.993782
rs7341786	9:22112241	9	22112241	8183	0.561879	2304	5879	2227	4959	1.15628e-07	A	C	-0.209297	0.0394984	1	9	22112241	Pass	0	A	C	0.5146	-0.01831	0.002456	8.90125e-14	A	C	0.5146	-0.005729	0.002667	0.0317139	A	C	0.481884	0.023586	0.00386145	1.00849e-09	++	0.993871
rs7859362	9:22105927	9	22105927	8183	0.558999	2304	5879	2233	4981	1.28615e-07	T	C	-0.208472	0.0394877	1	9	22105927	Pass	0	T	C	0.5118	-0.01891	0.002454	1.27914e-14	T	C	0.5117	-0.005646	0.002664	0.0340815	T	C	0.485823	0.0234362	0.00385786	1.24041e-09	++	0.995347
rs944797	9:22115286	9	22115286	8183	0.55247	2304	5879	2263	5056	1.55118e-07	T	C	-0.205872	0.039251	1	9	22115286	Pass	0	T	C	0.5105	-0.01876	0.002453	2.08797e-14	T	C	0.5105	-0.005773	0.002664	0.0302276	T	C	0.488132	0.0238124	0.00386023	6.8879e-10	++	0.994369
rs2383206	9:22115026	9	22115026	8183	0.552396	2304	5879	2263	5057	1.58131e-07	A	G	-0.205775	0.039259	1	9	22115026	Pass	0	A	G	0.5105	-0.01874	0.002453	2.21708e-14	A	G	0.5105	-0.005745	0.002664	0.0310549	A	G	0.488195	0.0238381	0.00385958	6.5596e-10	++	0.994684
rs1537376	9:22116220	9	22116220	8183	0.552429	2304	5879	2263	5057	1.66641e-07	T	C	-0.205498	0.0392785	1	9	22116220	Pass	0	T	C	0.5105	-0.01874	0.002453	2.21708e-14	T	C	0.5105	-0.005771	0.002664	0.0303184	T	C	0.488187	0.0240689	0.00385826	4.42442e-10	++	0.993602
rs7857345	9:22087473	9	22087473	8183	0.739282	2304	5879	1386	2891	1.74607e-07	T	C	-0.23478	0.044942	1	9	22087473	Pass	0	T	C	0.7097	-0.01275	0.002724	2.84485e-06	T	C	0.7099	-0.007157	0.002957	0.0154987	T	C	0.292531	0.0167117	0.00431274	0.000106642	++	0.971183
rs1537375	9:22116071	9	22116071	8183	0.544622	2304	5879	2292	5151	1.82995e-07	T	C	-0.204364	0.0391915	1	9	22116071	Pass	0	T	C	0.5044	-0.01792	0.002453	2.78321e-13	T	C	0.5043	-0.005663	0.002664	0.033507	T	C	0.492796	0.0234601	0.00385505	1.16089e-09	++	0.994176
rs10511701	9:22112599	9	22112599	8183	0.547489	2304	5879	2284	5132	2.12192e-07	T	C	-0.20414	0.039356	1	9	22112599	Pass	0	T	C	0.5071	-0.01759	0.002455	7.79596e-13	T	C	0.507	-0.005542	0.002666	0.0376659	T	C	0.490719	0.0237709	0.00385929	7.30174e-10	++	0.992031
rs1537371	9:22099568	9	22099568	8183	0.545236	2304	5879	2291	5141	2.91157e-07	C	A	-0.202803	0.0395497	1	9	22099568	Pass	0	C	A	0.4977	-0.02049	0.002453	6.57942e-17	C	A	0.4976	-0.00602	0.002664	0.0238493	A	C	0.500065	-0.0249915	0.00385512	9.01028e-11	--	0.995794
rs10757275	9:22106225	9	22106225	8183	0.536673	2304	5879	2285	5256	3.06005e-07	G	A	-0.201165	0.039302	1	9	22106225	Pass	0	G	A	0.5022	-0.01825	0.002454	1.00361e-13	G	A	0.502	-0.00545	0.002665	0.0408438	A	G	0.502137	-0.0235553	0.0038669	1.11832e-09	--	0.990081
rs1333042	9:22103813	9	22103813	8183	0.545669	2304	5879	2292	5134	3.32144e-07	A	G	-0.201678	0.0395217	1	9	22103813	Pass	0	A	G	0.4981	-0.02027	0.002453	1.43528e-16	A	G	0.4981	-0.006059	0.002664	0.0229371	A	G	0.499391	0.0249305	0.00385587	1.00899e-10	++	0.995678
rs1537373	9:22103341	9	22103341	8183	0.54508	2304	5879	2294	5141	4.07463e-07	T	G	-0.200283	0.0395489	1	9	22103341	Pass	0	T	G	0.4971	-0.02019	0.002454	1.89906e-16	T	G	0.4972	-0.006034	0.002665	0.0235413	T	G	0.50031	0.0248916	0.00385678	1.0895e-10	++	0.995133
rs7859727	9:22102165	9	22102165	8183	0.526549	2304	5879	2237	5385	6.61138e-07	C	T	-0.195526	0.0393315	1	9	22102165	Pass	0	C	T	0.489	-0.01974	0.002454	8.59655e-16	C	T	0.489	-0.005514	0.002665	0.0385808	T	C	0.490456	-0.0249578	0.00385768	9.82357e-11	--	0.993782
rs10738607	9:22088094	9	22088094	8183	0.522512	2304	5879	2220	5420	7.82281e-07	A	G	-0.193912	0.0392647	1	9	22088094	Pass	0	A	G	0.4868	-0.01963	0.002453	1.20777e-15	A	G	0.4867	-0.005412	0.002664	0.0422141	A	G	0.513669	0.0244791	0.00386491	2.39378e-10	++	0.99386
rs1333048	9:22125347	9	22125347	8183	0.530744	2304	5879	2265	5323	9.44051e-07	A	C	-0.197312	0.0402533	1	9	22125347	Pass	0	A	C	0.4979	-0.01869	0.002452	2.45025e-14	A	C	0.4978	-0.004831	0.002663	0.0697387	A	C	0.502732	0.0240058	0.00388259	6.29214e-10	++	0.988362
rs10738610	9:22123766	9	22123766	8183	0.529317	2304	5879	2255	5338	1.01154e-06	A	C	-0.195141	0.0399207	1	9	22123766	Pass	0	A	C	0.495	-0.01906	0.002454	8.15618e-15	A	C	0.4948	-0.005356	0.002666	0.0445118	A	C	0.504457	0.0240095	0.00387312	5.6823e-10	++	0.987796
rs10757272	9:22088260	9	22088260	8183	0.521985	2304	5879	2219	5426	1.01514e-06	C	T	-0.191958	0.0392748	1	9	22088260	Pass	0	C	T	0.4859	-0.01941	0.002452	2.43215e-15	C	T	0.4858	-0.005484	0.002663	0.0394785	T	C	0.485513	-0.0244317	0.00386695	2.64818e-10	--	0.994484
rs10757274	9:22096055	9	22096055	8183	0.523829	2304	5879	2229	5415	1.11338e-06	A	G	-0.191441	0.0393155	1	9	22096055	Pass	0	A	G	0.4884	-0.0197	0.002452	9.40613e-16	A	G	0.4883	-0.005737	0.002664	0.031273	A	G	0.512145	0.0248289	0.00386823	1.37477e-10	++	0.994358
rs2891168	9:22098619	9	22098619	8183	0.523821	2304	5879	2229	5418	1.14063e-06	A	G	-0.191394	0.0393446	1	9	22098619	Pass	0	A	G	0.4883	-0.0199	0.002452	4.91043e-16	A	G	0.4881	-0.005826	0.002664	0.0287534	A	G	0.512108	0.0254444	0.00385444	4.07517e-11	++	0.994506
rs4977574	9:22098574	9	22098574	8183	0.523703	2304	5879	2230	5420	1.25003e-06	A	G	-0.190629	0.0393338	1	9	22098574	Pass	0	A	G	0.4883	-0.01995	0.002452	4.06072e-16	A	G	0.4881	-0.005868	0.002663	0.0275983	A	G	0.512278	0.0249432	0.00385428	9.69886e-11	++	0.994871
rs117254287	9:105140809	9	105140809	8183	0.0392112	2304	5879	118	520	1.25673e-06	A	G	-0.5036	0.103412	1	9	105140809	Pass	1	A	G	0.03073	0.008604	0.00712	0.226956	A	G	0.03079	-0.008772	0.007729	0.256404	A	G	0.965526	0.00202318	0.0113922	0.859042	+-	0.965959
rs10811656	9:22124472	9	22124472	8183	0.509236	2304	5879	2187	5550	2.03099e-06	C	T	-0.191044	0.0402252	1	9	22124472	Pass	0	C	T	0.4819	-0.01913	0.002455	6.54549e-15	C	T	0.4818	-0.005419	0.002665	0.0420456	T	C	0.480925	-0.0242576	0.00391231	5.63426e-10	--	0.976009
rs10757279	9:22124630	9	22124630	8183	0.508637	2304	5879	2176	5585	2.75493e-06	A	G	-0.187814	0.0400686	1	9	22124630	Pass	0	A	G	0.4817	-0.01935	0.002453	3.03065e-15	A	G	0.4815	-0.00548	0.002664	0.0396763	A	G	0.518637	0.0244918	0.00388566	2.91707e-10	++	0.984809
rs1333045	9:22119195	9	22119195	8183	0.541767	2304	5879	2266	5179	2.78309e-06	T	C	-0.186225	0.039747	1	9	22119195	Pass	0	T	C	0.5147	-0.01673	0.002458	1.00847e-11	T	C	0.5149	-0.005945	0.002668	0.0258356	T	C	0.484168	0.0243979	0.00390017	3.95991e-10	++	0.980432
rs10757278	9:22124477	9	22124477	8183	0.506587	2304	5879	2172	5597	2.7851e-06	A	G	-0.188015	0.0401305	1	9	22124477	Pass	0	A	G	0.4817	-0.01931	0.002453	3.45139e-15	A	G	0.4816	-0.005354	0.002664	0.0444229	A	G	0.518036	0.0245054	0.00388875	2.94551e-10	++	0.984496
rs10757277	9:22124450	9	22124450	8183	0.507115	2304	5879	2173	5591	2.85206e-06	A	G	-0.187643	0.0400927	1	9	22124450	Pass	0	A	G	0.4815	-0.01937	0.002453	2.85416e-15	A	G	0.4814	-0.005484	0.002664	0.0394785	A	G	0.518128	0.0243049	0.00389171	4.22934e-10	++	0.984399
rs10757269	9:22072264	9	22072264	8183	0.536053	2304	5879	2277	5258	3.00723e-06	A	G	-0.184287	0.0394672	1	9	22072264	Pass	0	A	G	0.4849	-0.01618	0.002461	4.89609e-11	A	G	0.4849	-0.002675	0.002673	0.316954	A	G	0.511278	0.0218376	0.00388214	1.85367e-08	++	0.988549
rs12348879	9:105159011	9	105159011	8183	0.0407835	2304	5879	122	537	3.188e-06	A	G	-0.476349	0.101869	1	9	105159011	Pass	1	A	G	0.03253	0.006548	0.006907	0.343009	A	G	0.03249	-0.006886	0.007506	0.358796	A	G	0.964007	0.0008995	0.0111151	0.935501	+-	0.97015
rs10757271	9:22076795	9	22076795	8183	0.539134	2304	5879	2293	5226	3.66685e-06	A	G	-0.181986	0.0393186	1	9	22076795	Pass	0	A	G	0.4872	-0.01674	0.002458	9.59288e-12	A	G	0.4872	-0.003052	0.00267	0.253093	A	G	0.509203	0.0227728	0.00386433	3.79081e-09	++	0.992274
rs1412832	9:22077543	9	22077543	8183	0.722508	2304	5879	1453	3088	4.92219e-06	C	T	-0.19771	0.0432782	1	9	22077543	Pass	0	C	T	0.692	-0.009171	0.002666	0.00058086	C	T	0.6922	-0.004563	0.002895	0.11498	T	C	0.691898	-0.0142638	0.00418878	0.000661026	--	0.989103
rs6475606	9:22081850	9	22081850	8183	0.52792	2304	5879	2243	5361	4.93954e-06	C	T	-0.178036	0.0389878	1	9	22081850	Pass	0	C	T	0.4811	-0.01821	0.002453	1.14294e-13	C	T	0.481	-0.004203	0.002664	0.114635	T	C	0.485246	-0.0220745	0.00385174	9.98163e-09	--	0.999198
rs2383205	9:22060935	9	22060935	8183	0.642447	2304	5879	1831	4017	4.9517e-06	A	G	-0.185814	0.0406949	1	9	22060935	Pass	0	A	G	0.5986	-0.0113	0.002505	6.45923e-06	A	G	0.5987	-0.002759	0.00272	0.310367	A	G	0.39949	0.0173358	0.00394005	1.08298e-05	++	0.99421
rs1537378	9:22061614	9	22061614	8183	0.642468	2304	5879	1831	4018	4.97562e-06	A	G	-0.185745	0.0406888	1	9	22061614	Pass	0	A	G	0.5987	-0.01132	0.002505	6.14421e-06	A	G	0.5988	-0.002712	0.00272	0.318861	A	G	0.399519	0.0172205	0.00394038	1.24097e-05	++	0.994514
rs11987007	8:83515171	8	83515171	8183	0.0512493	2304	5879	308	526	1.89503e-06	G	A	0.412885	0.0865629	1	8	83515171	Pass	0	G	A	0.06089	-0.004677	0.005123	0.361317	G	A	0.06093	0.005975	0.005568	0.283371	A	G	0.0616483	-0.0102504	0.00803591	0.202105	-+	0.992659
rs1630950	8:11745862	8	11745862	8183	0.367695	2304	5879	1519	4401	2.79906e-06	G	A	-0.202192	0.0431642	1	8	11745862	Pass	0	G	A	0.3739	0.0009609	0.002598	0.711415	G	A	0.3739	0.001846	0.002822	0.512938	A	G	0.375035	0.00548554	0.00416359	0.18767	++	0.923645
rs9657521	8:11830502	8	11830502	8183	0.273183	2304	5879	1103	3369	3.85708e-06	A	C	-0.203321	0.0440201	1	8	11830502	Pass	0	A	C	0.286	-0.008776	0.002712	0.00121016	A	C	0.2855	-0.005396	0.002948	0.0671383	A	C	0.710474	0.0131396	0.00426538	0.00206641	++	0.990858
rs6601711	8:8428729	8	8428729	8183	0.258165	2304	5879	1057	3157	4.4257e-06	G	A	-0.203845	0.0444086	1	8	8428729	Pass	0	G	A	0.238	-0.006974	0.002894	0.0159547	G	A	0.2378	-0.002525	0.003144	0.421852	A	G	0.243428	-0.00355062	0.00456174	0.436365	-+	0.979881
rs649357	5:29426436	5	29426436	7240	0.632883	1991	5249	1488	3442	8.00702e-07	A	C	-0.225196	0.0456384	1	5	29426436	Pass	0	A	C	0.6039	0.002745	0.002785	0.324328	A	C	0.6046	4.786e-05	0.003025	0.98738	A	C	0.386904	-0.00152421	0.00478259	0.749955	--	0.824372
rs74357370	4:127443332	4	127443332	8183	0.0900501	2304	5879	483	948	4.56442e-06	G	A	0.329008	0.0717394	1	4	127443332	Pass	0	G	A	0.1019	0.0005852	0.004053	0.885148	G	A	0.1013	0.001701	0.004413	0.699982	A	G	0.101891	0.00558644	0.00668605	0.403415	++	0.962097
rs139107777	2:232487154	2	232487154	8183	0.00446951	2304	5879	33	30	2.83252e-06	C	A	1.48587	0.313589	1	2	232487154	Pass	1	C	A	0.001528	0.01998	0.03437	0.560963	C	A	0.001539	0.06191	0.03714	0.0955601	NA	NA	NA	NA	NA	NA	NA	NA
rs74449889	2:167160735	2	167160735	6277	0.00431361	1865	4412	29	20	3.17383e-06	A	G	1.67325	0.354364	1	2	167160735	Pass	1	A	G	0.00213	0.03886	0.02823	0.168807	A	G	0.002122	-0.03724	0.03081	0.226729	A	G	0.989232	0.382721	0.225732	0.089987	?+	0.281877
rs145282854	4:111244992	4	111244992	8183	0.0156931	2304	5879	101	147	5.47073e-06	G	A	0.71656	0.157039	1	4	111244992	Pass	1	G	A	0.01032	-0.0132	0.01243	0.288229	G	A	0.0104	-0.01396	0.01344	0.298794	A	G	0.0128463	0.00257898	0.0194891	0.894724	-+	0.904106

## Sheet: Supp T 2
	rs6475609 (CDKN2B-AS1)				rs9657521 (OR7E161P|DEFB136)				rs145282854 (ZBED1P1|ENPEP)
protein	beta	se	t	pval	beta	se	t	pval	beta	se	t	pval
10000-28_3;P43320;1415;CRYBB2	-0.00159099	0.0194317	-0.0818759	0.934822	-0.00498531	0.0227584	-0.219054	0.826817	0.105072	0.0714463	1.47065	0.142856
10001-7_3;P04049;5894;RAF1	0.0217974	0.0141936	1.53572	0.126097	-0.0146661	0.0166664	-0.879974	0.37987	-0.0116121	0.0522343	-0.222308	0.824288
10003-15_3;P51814;7592;ZNF41	-0.0253959	0.0245933	-1.03263	0.302952	0.0271159	0.0285902	0.948433	0.343989	-0.0161912	0.0902088	-0.179486	0.857728
10006-25_3;P19419;2002;ELK1	0.00742612	0.011481	0.646817	0.518457	-0.0246626	0.0134508	-1.83354	0.0681373	-0.0384368	0.0417703	-0.920194	0.358527
10008-43_3;P43080;2978;GUCA1A	-0.0138256	0.0212321	-0.651165	0.515636	-0.0623007	0.0244612	-2.54692	0.0115669	0.022756	0.0784675	0.290005	0.772092
10009-2_3;P10914;3659;IRF1	-0.00327684	0.00768057	-0.42664	0.670072	-0.00579123	0.00894906	-0.647133	0.518243	-0.0262132	0.0282031	-0.929446	0.35371
10010-10_3;Q14457;8678;BECN1	0.00305042	0.0105654	0.288719	0.773078	-0.00963925	0.0124328	-0.77531	0.439016	-0.0110719	0.0392136	-0.282348	0.777951
10011-65_3;Q01968;4952;OCRL	0.00234971	0.00963501	0.243871	0.807564	-0.0147684	0.0112678	-1.31067	0.191375	-0.0352808	0.0356773	-0.988887	0.323835
10012-5_3;O95238;25803;SPDEF	-0.0179052	0.0119175	-1.50244	0.134465	0.0108913	0.0138894	0.784145	0.433826	-0.0240581	0.0437812	-0.549508	0.583232
10013-34_3;Q5VV43;9856;KIAA0319	0.00807546	0.0106099	0.761124	0.447421	0.012981	0.0123247	1.05325	0.293415	-0.0110881	0.0390568	-0.283897	0.776764
10014-31_3;O43623;6591;SNAI2	-0.0167593	0.00960607	-1.74466	0.0824997	-6.18201e-05	0.0113228	-0.00545981	0.995649	-0.00169859	0.0355744	-0.0477476	0.961963
10015-119_3;Q13303;8514;KCNAB2	0.0137962	0.0135597	1.01745	0.310095	0.0327	0.0158057	2.06888	0.0397645	0.0679415	0.0526831	1.28963	0.198579
10021-1_3;Q9UGT4;56241;SUSD2	-0.00724044	0.0104482	-0.692982	0.489079	0.00266784	0.0121805	0.219025	0.826841	-0.0636601	0.0380375	-1.67361	0.0956812
10022-207_3;Q9Y253;5429;POLH	-0.0112987	0.0200658	-0.563081	0.573975	0.0372257	0.0236104	1.57666	0.116364	0.0242579	0.073188	0.331446	0.740635
10023-32_3;P11473;7421;VDR	-0.00372449	0.0115296	-0.323037	0.746983	0.0166454	0.0134978	1.23319	0.218858	-0.0402143	0.0427037	-0.941704	0.347406
10024-44_3;Q86XE5;112817;HOGA1	-0.0182983	0.0149768	-1.22177	0.223156	0.00211615	0.0177098	0.11949	0.905001	-0.0592369	0.0549437	-1.07814	0.282202
10025-1_3;P09622;1738;DLD	-0.0352925	0.0195809	-1.80239	0.0728905	-0.0479979	0.0229368	-2.09261	0.0375625	0.0575395	0.0731036	0.787095	0.432097
10030-8_3;Q9UIF7;4595;MUTYH	-0.0390057	0.0196744	-1.98257	0.048701	0.0302278	0.0229811	1.31533	0.189812	0.0224124	0.0727073	0.308256	0.758189
10034-16_3;P42685;2444;FRK	-0.00443547	0.0119583	-0.370912	0.711072	0.0118135	0.0139943	0.844168	0.399522	0.057373	0.0440341	1.30292	0.194008
10035-6_3;Q13115;1846;DUSP4	-0.0133365	0.00776796	-1.71686	0.0874721	-0.00387383	0.0091908	-0.42149	0.673826	-0.0215844	0.028879	-0.747409	0.455649
10036-201_3;Q9H4I2;23051;ZHX3	-0.00265047	0.0153603	-0.172553	0.863165	0.00780697	0.0179333	0.435333	0.663757	0.0435353	0.0566987	0.767837	0.443426
10037-98_3;Q96PQ1;89858;SIGLEC12	-0.000722748	0.0166608	-0.0433801	0.965439	0.0199873	0.0195398	1.0229	0.30751	0.0584998	0.0614042	0.952699	0.341817
10039-32_3;P00491;4860;PNP	-0.0218974	0.0418129	-0.5237	0.601032	0.0139791	0.0491106	0.284646	0.776192	0.19649	0.153282	1.28188	0.201278
10040-63_3;Q9H3D4;8626;TP63	-0.0245957	0.0135524	-1.81486	0.0709594	-0.000556744	0.0158646	-0.0350935	0.972038	-0.0487338	0.0528433	-0.922232	0.357456
10041-3_3;P41235;3172;HNF4A	-0.0293355	0.0257416	-1.13962	0.255715	0.00774901	0.0301822	0.256741	0.797624	-0.076924	0.0952415	-0.807673	0.420171
10042-8_3;Q96BR1;23678;SGK3	-0.0093547	0.0125466	-0.745597	0.456737	-0.00733342	0.0147466	-0.497295	0.619496	-0.011903	0.0462186	-0.257537	0.797014
10043-31_3;O60885;23476;BRD4	-0.000953121	0.0126378	-0.0754181	0.939952	-0.00169967	0.0149972	-0.113333	0.909872	0.0278468	0.0468492	0.594392	0.552875
10044-12_3;Q9GZT5;80326;WNT10A	-0.00478855	0.0201279	-0.237906	0.812183	0.0275071	0.0236939	1.16093	0.246968	-0.0724454	0.0738749	-0.98065	0.327878
10045-47_3;Q13618;8452;CUL3	0.00476993	0.0218782	0.218022	0.827621	-0.0135353	0.0257829	-0.524969	0.60015	0.142329	0.0802144	1.77436	0.077432
10046-55_3;Q13490;329;BIRC2	-0.133046	0.0599309	-2.21998	0.0274641	-0.0255282	0.0708432	-0.360349	0.71894	-0.280462	0.223126	-1.25697	0.21013
10047-12_3;P19878;4688;NCF2	0.00811666	0.0252078	0.32199	0.747777	0.00570447	0.0296585	0.192338	0.847661	0.056857	0.0928197	0.612553	0.540829
10048-7_3;Q13951;865;CBFB	-0.00454886	0.00741983	-0.613068	0.540483	0.00327553	0.00863732	0.37923	0.704893	-0.0554671	0.0287048	-1.93233	0.0546393
10049-112_3;P54274;7013;TERF1	0.000171095	0.00853723	0.020041	0.984029	-0.00355843	0.0100356	-0.35458	0.723255	0.00710572	0.0312556	0.227343	0.820375
10053-5_3;Q13418;3611;ILK	0.0531452	0.0317763	1.67248	0.0958838	0.0130611	0.0373463	0.349729	0.726884	0.0109882	0.118158	0.0929956	0.925994
10054-3_3;Q9H2C0;8139;GAN	-0.006278	0.0168518	-0.372543	0.709857	-0.00764645	0.0197837	-0.386503	0.699508	-0.0422215	0.0624981	-0.675564	0.500047
10056-5_3;Q08050;2305;FOXM1	0.00701806	0.0254028	0.276271	0.782605	-0.0363607	0.0297348	-1.22283	0.222731	0.0362762	0.0937947	0.386762	0.699315
10058-1_3;P54725;5886;RAD23A	-0.000232122	0.0160283	-0.014482	0.988459	-0.0131384	0.0188034	-0.698726	0.485489	0.113455	0.0584325	1.94165	0.0535052
10063-10_3;Q9NW38;55120;FANCL	-0.00540779	0.00787754	-0.686482	0.493156	0.0137237	0.00915966	1.49828	0.135541	0.0263007	0.028946	0.908612	0.364582
10064-12_3;O75884;10741;RBBP9	0.00114735	0.00809035	0.141817	0.887358	-0.0119571	0.00943859	-1.26683	0.206592	-0.101738	0.028931	-3.51656	0.000533676
10069-2_3;Q13526;5300;PIN1	-0.00151312	0.0103627	-0.146016	0.884048	-0.0127395	0.0120732	-1.05518	0.292542	0.0206032	0.0381203	0.540478	0.589435
10070-22_3;P16885;5336;PLCG2	0.00768233	0.0256294	0.299746	0.764663	-0.0240677	0.030157	-0.798079	0.425713	0.0596084	0.0945989	0.630117	0.529294
10073-22_3;Q9NUW8;55775;TDP1	-0.0202272	0.0307845	-0.657058	0.511846	-0.0277162	0.0361399	-0.766914	0.443974	0.246946	0.112546	2.19418	0.0292938
10074-128_3;P25440;6046;BRD2	0.00365978	0.00982452	0.372515	0.70988	0.0070235	0.0114662	0.612539	0.540835	0.0173462	0.0361152	0.480303	0.631505
10075-75_3;Q9BR61;84320;ACBD6	0.00239691	0.0347917	0.0688933	0.945139	-0.0598587	0.0405259	-1.47705	0.141133	0.145235	0.127558	1.13858	0.256153
10076-1_3;O00189;9179;AP4M1	0.00874413	0.00974903	0.896923	0.370773	0.00674694	0.0114408	0.589724	0.556001	0.0497737	0.0357434	1.39253	0.165215
10078-5_3;O95817;9531;BAG3	-0.0206055	0.0101239	-2.03532	0.0430568	-0.00149492	0.0119749	-0.124838	0.900769	0.00519087	0.0377554	0.137487	0.890776
10080-9_3;Q14232;1967;EIF2B1	0.0751677	0.0387054	1.94205	0.0534441	0.0284298	0.0457127	0.621923	0.534654	0.0398007	0.143571	0.277219	0.78188
10081-17_3;Q9UPW6;23314;SATB2	-0.0157333	0.0155847	-1.00954	0.313852	0.0307389	0.0182231	1.6868	0.0930915	-0.00932393	0.0579707	-0.160839	0.872371
10082-251_3;P07196;4747;NEFL	0.0088963	0.0126601	0.702704	0.483004	-0.0122119	0.0148001	-0.825125	0.41022	-0.0740718	0.0465779	-1.59028	0.113249
10085-25_3;P49675;6770;STAR	-0.0136659	0.0113185	-1.2074	0.228625	0.00633248	0.0134071	0.472323	0.637182	0.034147	0.0416968	0.818936	0.413743
10086-39_3;P35520;875;CBS	-0.00841141	0.0103995	-0.808832	0.419519	-0.00471399	0.0122424	-0.385054	0.700584	-0.0605277	0.0382561	-1.58217	0.115101
10087-10_3;P02489;1409;CRYAA	0.0072033	0.0136754	0.526734	0.598929	0.00205834	0.0159106	0.129369	0.897188	0.0246489	0.0500624	0.492365	0.622971
10088-37_3;P07741;353;APRT	0.0227558	0.043781	0.519765	0.603767	0.014053	0.0515701	0.272504	0.785499	-0.113893	0.161619	-0.7047	0.481767
10089-7_3;O95671;8623;ASMTL	-0.00430523	0.0230814	-0.186524	0.852211	-0.00865665	0.0268549	-0.322349	0.747503	0.0264735	0.0848633	0.311955	0.755379
10336-3_3;Q9UNE7;10273;STUB1	-0.0135702	0.0198348	-0.684161	0.49462	0.0161344	0.0231617	0.696601	0.486815	0.0704492	0.0724742	0.972059	0.332129
10337-83_3;P17676;1051;CEBPB	-0.0142969	0.013908	-1.02796	0.305129	0.0250818	0.0162392	1.54452	0.12394	0.0579015	0.0513341	1.12794	0.26061
10339-48_3;P09104;2026;ENO2	0.0139427	0.0109275	1.27592	0.203373	0.016681	0.0128038	1.30282	0.194042	-0.0107841	0.0403054	-0.267561	0.789297
10342-55_3;Q8N2W9;51588;PIAS4	0.0127722	0.0153264	0.833348	0.405574	0.0220149	0.0178775	1.23144	0.219505	-0.0111846	0.0566805	-0.197327	0.843758
10344-334_3;Q13651;3587;IL10RA	-0.0111182	0.0143938	-0.772427	0.440722	0.0185106	0.0171146	1.08157	0.280674	0.0376892	0.0534566	0.705043	0.481557
10346-5_3;P40763;6774;STAT3	0.0217692	0.0249717	0.871753	0.38432	0.00539652	0.0294395	0.183309	0.85473	0.115713	0.0920535	1.25702	0.210116
10351-51_3;P10914;3659;IRF1	0.00447302	0.00913331	0.489748	0.624816	0.0118564	0.0107162	1.1064	0.269802	-0.0772327	0.0335103	-2.30474	0.0221443
10354-57_3;P40763;6774;STAT3	0.0802444	0.0280248	2.86333	0.00460904	0.0357918	0.0334583	1.06974	0.28594	0.0403615	0.105922	0.38105	0.703544
10356-21_3;P05412;3725;JUN	0.0150826	0.0153868	0.980229	0.328085	-0.0115817	0.017956	-0.645008	0.519616	-0.0340634	0.0566242	-0.601569	0.548101
10358-33_3;Q07820;4170;MCL1	0.0158655	0.0189203	0.838545	0.402665	-0.0334104	0.0220064	-1.51821	0.130443	-0.011819	0.0696292	-0.169742	0.865374
10361-25_3;P00973;4938;OAS1	-0.0252644	0.0202372	-1.24842	0.213269	0.0195655	0.0239672	0.816344	0.415229	0.0574417	0.074246	0.773668	0.439997
10362-35_3;P01106;4609;MYC	0.0121882	0.0127302	0.957426	0.339448	-0.0141094	0.0148879	-0.947709	0.344362	-0.0354161	0.0468691	-0.75564	0.450708
10363-13_3;P84022;4088;SMAD3	0.0143848	0.0160016	0.898961	0.369675	0.00174556	0.0187833	0.0929317	0.926044	-0.0805177	0.0592228	-1.35957	0.175382
10364-6_3;Q15796;4087;SMAD2	0.0221661	0.024212	0.915503	0.360953	-0.0243425	0.0284412	-0.855888	0.393012	-0.108123	0.0892832	-1.21101	0.22722
10365-132_3;P29460 Q9NPF7;3593 51561;IL12B IL23A	-0.0329657	0.0168128	-1.96076	0.0512109	-0.0218826	0.0197661	-1.10708	0.26951	-0.0683655	0.0622263	-1.09866	0.273157
10366-11_3;P16234;5156;PDGFRA	-0.00445497	0.0138705	-0.321184	0.748389	-0.0120577	0.0162682	-0.741182	0.459407	0.00353244	0.0506138	0.069792	0.944425
10367-26_3;P29459 P29460;;IL12A IL12B	-0.00651353	0.00672198	-0.968989	0.333645	0.00558003	0.00783797	0.711923	0.477288	0.0063591	0.0247552	0.25688	0.797519
10367-62_3;P29459 P29460;3592 3593;IL12A IL12B	0.00473839	0.0142214	0.333188	0.739319	-0.0143246	0.0166108	-0.862366	0.389452	-0.0352494	0.0524783	-0.671693	0.502503
10370-21_3;P42224;6772;STAT1	-0.0131602	0.030769	-0.427709	0.669293	-0.0492907	0.0360711	-1.36649	0.173221	0.258661	0.112306	2.30318	0.022229
10372-18_3;P42226;6778;STAT6	0.00574156	0.0150283	0.382049	0.702804	0.016019	0.0176314	0.908552	0.364609	-0.0123867	0.0557788	-0.222069	0.824472
10382-1_3;Q9Y5C1;27329;ANGPTL3	-0.0136734	0.0219923	-0.621734	0.534778	-0.00265435	0.0257441	-0.103105	0.917976	0.100064	0.0809981	1.23539	0.218042
10387-1_3;P16860;4879;NPPB	-0.019003	0.0130128	-1.46033	0.145665	-0.00170293	0.0152324	-0.111797	0.911089	0.000153775	0.0480914	0.00319756	0.997452
10390-21_3;Q9ULT6;84133;ZNRF3	0.00495291	0.0146355	0.338417	0.735384	-0.0117577	0.0170755	-0.688572	0.491845	0.00156067	0.0568199	0.0274671	0.978113
10391-1_3;Q9Y5C1;27329;ANGPTL3	-0.0208779	0.0382866	-0.545306	0.586111	-0.00808425	0.0448065	-0.180426	0.856989	0.0183896	0.141477	0.129983	0.896702
10396-6_3;Q07820;4170;MCL1	0.00119666	0.0226102	0.0529259	0.957841	-0.0540811	0.0262791	-2.05795	0.0408127	0.114469	0.0827762	1.38288	0.16815
10398-110_3;Q15327;27063;ANKRD1	0.00482388	0.0115518	0.417588	0.676669	0.00659397	0.0134793	0.489193	0.625209	-0.0491916	0.0423752	-1.16086	0.246998
10416-79_3;P04733;4494;MT1F	-0.00908802	0.0154337	-0.588842	0.556594	-0.00948645	0.0182938	-0.51856	0.604608	-0.0260942	0.060777	-0.429343	0.66811
10418-36_3;Q86Y82;23673;STX12	-0.0077008	0.0183765	-0.419058	0.67559	0.0142726	0.0215179	0.663288	0.507853	0.0603391	0.0680791	0.88631	0.376436
10419-1_3;Q6ZMJ2;286133;SCARA5	-0.00779585	0.0131477	-0.592942	0.553846	-0.00654505	0.0154006	-0.424986	0.671274	-0.0122511	0.04859	-0.252131	0.801182
10420-30_3;Q9NVQ4;55179;FAIM	-0.00112234	0.0202557	-0.0554088	0.955865	0.0136767	0.0240064	0.569709	0.569478	-0.0528909	0.0747582	-0.707492	0.480038
10422-44_3;P10599;7295;TXN	0.000529825	0.0226211	0.0234218	0.981336	-0.0129198	0.0264661	-0.488163	0.625934	0.0993438	0.0833118	1.19243	0.234412
10424-31_3;Q9NQX5;56654;NPDC1	-0.0231962	0.0207304	-1.11895	0.264418	-0.0455281	0.024171	-1.88358	0.0609774	-0.0438235	0.0768125	-0.570525	0.56892
10425-3_3;O43286;9334;B4GALT5	0.0113457	0.0102247	1.10963	0.268417	-0.00334682	0.0121583	-0.27527	0.783377	-0.0738286	0.037543	-1.96651	0.0505448
10426-21_3;O14653;9570;GOSR2	-0.00761396	0.0220862	-0.344739	0.730629	0.0292731	0.0256332	1.142	0.254731	-0.02652	0.0811784	-0.326687	0.744224
10427-2_3;Q9Y6J6;9992;KCNE2	0.0147791	0.023675	0.62425	0.533125	-0.0155723	0.0276867	-0.562447	0.574397	-0.0684533	0.0874151	-0.783083	0.43444
10428-1_3;P43631;100132285;KIR2DS2	0.00376527	0.0158959	0.23687	0.812983	-0.0265635	0.0184797	-1.43744	0.152047	-0.122491	0.0580919	-2.10858	0.0361387
10430-31_3;P08195;6520;SLC3A2	0.0219944	0.017565	1.25217	0.211886	-0.0138159	0.0204718	-0.674877	0.500489	-0.0127551	0.0684729	-0.18628	0.852403
10432-3_3;Q3SXP7;85352;KIAA1644	0.0118085	0.0114889	1.02782	0.305205	-0.0175723	0.0133561	-1.31568	0.189703	0.0182458	0.0421375	0.433005	0.665451
10435-2_3;P20933;175;AGA	-0.00703956	0.0125916	-0.559067	0.576703	-0.022407	0.0145629	-1.53864	0.125377	-0.0990127	0.0456114	-2.17079	0.0310527
10438-19_3;P15509;1438;CSF2RA	-0.0081633	0.00961359	-0.849142	0.396756	0.00383971	0.0112803	0.34039	0.733898	-0.0958636	0.0349549	-2.74249	0.00661647
10439-57_3;P19961;280;AMY2B	-0.0182422	0.0336846	-0.541558	0.588684	-0.0960087	0.0390385	-2.45933	0.0147091	-0.136014	0.124722	-1.09054	0.276698
10440-26_3;Q9H6B4;79827;CLMP	-0.0207742	0.0203731	-1.01969	0.309024	-0.0209177	0.0238094	-0.878547	0.380628	0.00590345	0.0754808	0.0782114	0.937733
10442-1_3;Q8WZ59;147744;TMEM190	-0.00186735	0.0230077	-0.0811618	0.935389	0.0143751	0.0269388	0.533622	0.594157	0.0408559	0.0850073	0.480616	0.63128
10445-20_3;O95445;55937;APOM	-0.0118068	0.0189226	-0.623952	0.533324	0.0443424	0.0219404	2.02104	0.044521	-0.00204795	0.0699506	-0.0292771	0.976671
10447-18_3;Q9H361;5042;PABPC3	0.0141074	0.0202972	0.695044	0.487778	0.0275475	0.0237895	1.15797	0.248162	0.0586091	0.0749336	0.782147	0.434989
10449-31_3;Q6UWI4;387914;SHISA2	-0.00743085	0.0147699	-0.503108	0.61541	0.0184774	0.0171899	1.0749	0.283643	-0.00119089	0.0543714	-0.021903	0.982546
10450-3_3;P01571;3451;IFNA17	0.00373786	0.0285442	0.13095	0.895938	0.0446045	0.033633	1.32621	0.186183	-0.0200452	0.105415	-0.190156	0.849368
10451-11_3;Q02818;4924;NUCB1	0.00361	0.0170312	0.211965	0.832336	-0.00629373	0.0198323	-0.317347	0.75129	-0.169407	0.0615897	-2.75058	0.00645843
10452-24_3;Q9BQG1;84258;SYT3	-0.0157237	0.0143629	-1.09474	0.274853	0.00648861	0.0168199	0.385769	0.700049	-0.0217682	0.0531919	-0.409239	0.682772
10453-7_3;Q6UY09;125931;CEACAM20	0.0195716	0.0147058	1.33088	0.184687	0.0056515	0.0172578	0.327475	0.743638	-0.0937209	0.0535971	-1.74862	0.0818322
10454-99_3;Q9Y2G8;23341;DNAJC16	-0.0189949	0.0347759	-0.546207	0.585493	-0.0414928	0.0404003	-1.02704	0.305561	0.0146816	0.127953	0.114743	0.908757
10455-196_3;Q6EBC2;386653;IL31	0.030023	0.030167	0.995227	0.32076	0.0261099	0.0352952	0.739757	0.460266	-0.0501565	0.111107	-0.451424	0.652146
10457-3_3;O95256;8807;IL18RAP	-0.00933934	0.02055	-0.45447	0.649954	0.0179649	0.0240321	0.747539	0.455563	0.0836793	0.0757149	1.10519	0.270324
10460-1_3;Q13231;1118;CHIT1	0.124985	0.0449956	2.77772	0.00596042	0.0270377	0.0537488	0.503039	0.615454	0.260706	0.168999	1.54265	0.124393
10461-57_3;Q86T13;161198;CLEC14A	0.00562819	0.0101009	0.557199	0.577985	0.0078898	0.0118246	0.667236	0.505354	0.00562936	0.0371816	0.151402	0.879804
10462-14_3;Q9Y5Q6;10022;INSL5	-0.0361576	0.0236259	-1.53042	0.127403	0.00156553	0.0275489	0.0568273	0.954736	-0.0595839	0.08654	-0.688513	0.491883
10463-23_3;P09923;248;ALPI	-0.0149205	0.00971398	-1.53598	0.126034	0.01086	0.0114379	0.94947	0.343463	0.020965	0.0360742	0.581163	0.561748
10464-6_3;Q9H6X2;84168;ANTXR1	-0.00991863	0.0130759	-0.758544	0.44896	0.0057185	0.0153228	0.373202	0.709368	-0.00825535	0.04835	-0.170741	0.864589
10467-58_3;Q4LDR2;613212;CTXN3	0.00939397	0.0171118	0.548977	0.583596	0.0206788	0.0199119	1.03852	0.300207	0.00229941	0.0629633	0.0365199	0.970902
10470-34_3;Q6PKC3;51061;TXNDC11	-0.0156797	0.026035	-0.602253	0.547649	0.0387994	0.0305236	1.27113	0.205076	0.0840281	0.0952041	0.88261	0.378447
10471-25_3;Q9H3W5;54674;LRRN3	0.00116232	0.0129585	0.0896955	0.928613	0.00573137	0.0151224	0.378999	0.705063	-0.0877528	0.0474647	-1.8488	0.0658595
10472-53_3;Q92956;8764;TNFRSF14	-0.00260643	0.0164841	-0.158118	0.874514	0.0276862	0.0191111	1.4487	0.148893	0.0308603	0.0605912	0.50932	0.611055
10473-2_3;Q03403;7032;TFF2	0.010257	0.0219199	0.467933	0.640318	-0.00773672	0.0256943	-0.301107	0.763631	0.0507953	0.0805142	0.630886	0.528801
10476-23_3;Q8NI22;90411;MCFD2	-0.0460263	0.0549807	-0.837136	0.403441	0.0193439	0.0645101	0.299858	0.764574	0.199527	0.203853	0.978779	0.328784
10477-162_3;P25092;2984;GUCY2C	-0.00412316	0.0426942	-0.0965742	0.923154	0.0428002	0.0499882	0.856206	0.392837	0.001223	0.158407	0.00772057	0.993847
10479-18_3;P09238;4319;MMP10	-0.0111426	0.0149199	-0.746826	0.455989	0.00737054	0.0174561	0.422234	0.673278	0.0220579	0.0551472	0.399982	0.689569
10480-33_3;P13987;966;CD59	0.00789699	0.0191809	0.411711	0.680961	-0.00957489	0.0224173	-0.427121	0.669718	-0.161876	0.0699936	-2.31272	0.0216837
10485-56_3;P43358;4103;MAGEA4	-0.028242	0.0512269	-0.551311	0.581993	0.080861	0.0596363	1.3559	0.176552	-0.00535282	0.189306	-0.028276	0.977468
10489-19_3;P57738;6988;TCTA	-0.0050426	0.0142313	-0.354332	0.723442	0.0177046	0.0164369	1.07712	0.282649	-0.0364303	0.0517721	-0.703666	0.482413
10490-3_3;P04843;6184;RPN1	-0.00910553	0.0184949	-0.492327	0.622997	0.00976163	0.0215153	0.453705	0.650505	0.0285716	0.0677973	0.421427	0.673871
10491-21_3;P20645;3482;M6PR	0.0029952	0.0248717	0.120426	0.904259	0.00929887	0.0291982	0.318474	0.750436	0.0656899	0.0921803	0.712624	0.476855
10492-51_3;P55808;7499;XG	-0.0117796	0.0136068	-0.865711	0.387609	0.00650114	0.0159642	0.407233	0.68424	0.0376816	0.0505025	0.746134	0.456398
10494-48_3;P01258;796;CALCA	0.0203835	0.011947	1.70616	0.0894231	-0.00609168	0.0140452	-0.433721	0.664926	0.0283704	0.0443735	0.639354	0.523273
10495-10_3;P59646;53828;FXYD4	0.0199906	0.014185	1.40928	0.160232	-0.00063331	0.0165244	-0.0383258	0.969464	-0.0640654	0.0516906	-1.2394	0.21658
10496-11_3;A8K7I4;1179;CLCA1	0.0312049	0.0105168	2.96714	0.00334929	-0.0174493	0.012535	-1.39205	0.16536	-0.0914076	0.0404239	-2.26123	0.0247554
10497-242_3;P10176;1351;COX8A	0.0136881	0.0236729	0.578217	0.563729	-0.0256626	0.0277864	-0.923567	0.356757	-0.0691164	0.0865527	-0.798547	0.425443
10499-1_3;Q96A25;113277;TMEM106A	0.0178305	0.0180837	0.985996	0.325264	-0.0221933	0.0209498	-1.05936	0.290648	0.0354758	0.0661084	0.536631	0.592088
10501-3_3;P12074;1337;COX6A1	-0.00476835	0.0458902	-0.103908	0.91734	0.0675859	0.0534391	1.26473	0.207338	-0.0137506	0.169462	-0.0811424	0.935404
10502-15_3;P02810;5554;PRH1	0.00684141	0.0156574	0.436944	0.662591	0.0287065	0.0181949	1.57772	0.1161	-0.0792094	0.0575925	-1.37534	0.170457
10503-55_3;P20366;6863;TAC1	0.00882263	0.0131579	0.67052	0.503253	0.00571829	0.0153067	0.373582	0.709087	-0.0174975	0.0481987	-0.363027	0.716944
10504-6_3;A6NKW6;100132916;FAM159B	-0.00473154	0.00965753	-0.489933	0.62469	0.00335062	0.0113681	0.294738	0.768484	-0.0248603	0.0353554	-0.703155	0.482734
10505-12_3;Q68DV7;54894;RNF43	-0.00284859	0.0190208	-0.149762	0.881097	0.00612318	0.0221826	0.276035	0.782794	-0.0692011	0.0694993	-0.995709	0.320543
10506-53_3;O15173;10424;PGRMC2	0.0196187	0.0144262	1.35994	0.175308	-0.00705783	0.0168952	-0.417741	0.676563	-0.0260044	0.0530211	-0.490454	0.624324
10507-166_3;P26436;56;ACRV1	0.0136387	0.019495	0.699598	0.484956	-0.0121144	0.0227899	-0.53157	0.595588	0.0715933	0.0709214	1.00947	0.313915
10510-62_3;Q6UWF3;388325;SCIMP	-0.00809434	0.0166126	-0.487242	0.62659	-0.0172398	0.0194859	-0.884732	0.377304	-0.0175111	0.0614251	-0.28508	0.775861
10511-10_3;P12111;1293;COL6A3	-0.0499108	0.0574215	-0.8692	0.385707	0.0563698	0.0670933	0.840171	0.401746	0.0494011	0.212394	0.232591	0.8163
10512-13_3;P32927;1439;CSF2RB	0.0247387	0.0163138	1.51642	0.130902	-0.00211654	0.0192495	-0.109953	0.912551	-0.0332011	0.0624917	-0.531289	0.595775
10513-13_3;Q9Y2W7;30818;KCNIP3	-0.000584691	0.0303424	-0.0192698	0.984644	-0.0520979	0.035206	-1.4798	0.140425	-0.114773	0.11084	-1.03549	0.301633
10514-5_3;P41222;5730;PTGDS	-0.0356894	0.0248201	-1.43792	0.15191	-0.0572946	0.028872	-1.98444	0.048479	-0.090835	0.0918867	-0.988555	0.323992
10516-53_3;O43736;9452;ITM2A	-0.000298606	0.0107296	-0.0278302	0.977824	-0.0095845	0.0125847	-0.7616	0.447145	-0.0454318	0.0393489	-1.15459	0.249559
10518-14_3;Q9P2J2;57549;IGSF9	0.0324501	0.0174371	1.86098	0.0641381	-0.0465173	0.020336	-2.28743	0.023162	-0.012559	0.0643492	-0.19517	0.845447
10521-10_3;Q9BRK3;54587;MXRA8	-0.0152792	0.0167108	-0.914334	0.361566	-0.0323318	0.0194356	-1.66353	0.0976625	-0.0547101	0.0617166	-0.886473	0.376353
10522-167_3;Q9Y5E5;56131;PCDHB4	0.00693078	0.0183059	0.37861	0.705353	0.0386667	0.0213361	1.81227	0.0713463	0.0890411	0.0676939	1.31535	0.1898
10527-22_3;Q08211;1660;DHX9	0.00768682	0.0154965	0.496036	0.620383	0.0181577	0.0180369	1.0067	0.315227	0.0134095	0.0570352	0.235108	0.814351
10528-2_3;P16444;1800;DPEP1	0.00741719	0.0138968	0.533735	0.594079	-0.00238987	0.0162501	-0.147068	0.883217	-0.0719531	0.0511123	-1.40775	0.160657
10529-19_3;Q9NW07;140467;ZNF358	-0.00373509	0.0124778	-0.29934	0.764973	0.0336962	0.0142966	2.35694	0.0193334	0.0129148	0.0456305	0.283029	0.77743
10530-8_3;P28072;5694;PSMB6	-0.00673238	0.0122997	-0.547362	0.5847	0.00739237	0.0145658	0.507517	0.612315	-0.0403342	0.0468672	-0.860606	0.390418
10531-18_3;P01111;4893;NRAS	-0.0204065	0.0278657	-0.732317	0.464784	-0.0405554	0.0326343	-1.24272	0.215342	0.0787252	0.102474	0.768244	0.443197
10533-1_3;Q9UN74;56144;PCDHA4	0.00870961	0.015668	0.555884	0.578871	-0.00135176	0.0186174	-0.0726077	0.942186	-0.0525974	0.0580586	-0.905935	0.365989
10534-40_3;P09874;142;PARP1	0.00734622	0.0123997	0.59245	0.554187	-0.00297729	0.0145112	-0.205172	0.837636	0.0508083	0.0451111	1.12629	0.261327
10535-25_3;Q02221;1339;COX6A2	-0.0558168	0.0528718	-1.0557	0.292307	0.0531436	0.0620806	0.856041	0.392942	0.292433	0.194911	1.50034	0.135013
10539-30_3;Q8TCZ2;83692;CD99L2	0.00386133	0.0114014	0.338671	0.735193	0.00433506	0.0135289	0.320429	0.748959	-0.0390431	0.0445522	-0.876345	0.381834
10546-2_3;Q8WU66;54084;TSPEAR	-0.0140532	0.0184469	-0.761819	0.447023	0.0394307	0.0212066	1.85936	0.0643746	0.0524333	0.0712207	0.736208	0.462426
10547-42_3;P37287;5277;PIGA	0.00206224	0.00814568	0.25317	0.800383	0.0103851	0.00954392	1.08813	0.277777	-0.0308193	0.0300177	-1.02671	0.305734
10548-35_3;Q96E93;10219;KLRG1	-0.0204784	0.0356996	-0.573632	0.566819	-0.115085	0.0409193	-2.81249	0.00537323	-0.0793391	0.131458	-0.60353	0.546795
10550-37_3;O00238;658;BMPR1B	-0.0238842	0.0127699	-1.87034	0.0628082	-0.00365399	0.0150135	-0.24338	0.807945	-0.025057	0.0472732	-0.530047	0.596631
10551-7_3;O43561;27040;LAT	-0.0102938	0.0419424	-0.245427	0.806366	-0.0946193	0.0491048	-1.92689	0.0553435	-0.109231	0.153743	-0.710474	0.478199
10552-88_3;O43908;8302;KLRC4	0.0235295	0.0189171	1.24382	0.214932	0.0149754	0.0221526	0.676012	0.499766	-0.0571574	0.0694167	-0.823396	0.411204
10553-8_3;Q8NFQ8;163590;TOR1AIP2	-0.000786674	0.0107075	-0.0734696	0.941501	0.0208438	0.0124939	1.66833	0.0967136	0.00980381	0.0397393	0.246703	0.805375
10554-23_3;P16278;2720;GLB1	-0.00158483	0.0222368	-0.0712703	0.943249	-0.00296671	0.0260537	-0.113869	0.909447	-0.091395	0.082263	-1.11101	0.267799
10557-6_3;Q8N6K0;121793;TEX29	0.0128888	0.0112423	1.14645	0.252894	-0.0227867	0.0131241	-1.73624	0.0839675	-0.0966601	0.0411513	-2.34889	0.0197448
10558-26_3;Q9HC56;5101;PCDH9	-0.091999	0.0466974	-1.97011	0.0501033	-0.165939	0.0540362	-3.07089	0.0024082	0.0390013	0.174773	0.223154	0.823626
10560-1_3;Q9NQX7;81618;ITM2C	0.00535919	0.019467	0.275296	0.783358	0.00496921	0.0225437	0.220426	0.825753	-0.00550582	0.075298	-0.0731204	0.94178
10561-5_3;Q96LB9;114771;PGLYRP3	0.00213064	0.0160063	0.133113	0.894229	-0.00564132	0.0188074	-0.299952	0.764505	-0.0344116	0.0593479	-0.579828	0.56264
10562-42_3;Q8NC67;81831;NETO2	-0.012354	0.0142093	-0.869432	0.385594	-0.0316314	0.0166479	-1.90003	0.0587869	-0.0409014	0.0596572	-0.685608	0.49371
10563-13_3;Q7Z3D4;116068;LYSMD3	-0.00966997	0.0105592	-0.915786	0.360805	-0.00616527	0.0123476	-0.499307	0.618073	0.00123424	0.0390808	0.0315817	0.974835
10565-19_3;O94933;22865;SLITRK3	-0.000991271	0.012589	-0.0787411	0.937313	-0.00313581	0.0147932	-0.211976	0.832329	-0.0610056	0.0462875	-1.31797	0.188936
10569-28_3;P11684;7356;SCGB1A1	0.00341488	0.0109487	0.311898	0.75542	0.00164003	0.0127914	0.128214	0.898099	-0.0707971	0.0401389	-1.7638	0.0791854
10571-14_3;P26572;4245;MGAT1	-0.0361505	0.0210906	-1.71406	0.0879861	0.00823181	0.0249065	0.330508	0.741344	0.102373	0.077825	1.31542	0.189796
10572-65_3;O60676;10047;CST8	-0.0110152	0.00968593	-1.13724	0.256715	0.015899	0.0113281	1.4035	0.161924	0.00055658	0.0358686	0.0155172	0.987634
10574-10_3;P30530;558;AXL	-0.106075	0.0929624	-1.14105	0.255114	0.0570686	0.10918	0.522703	0.601716	0.726474	0.34237	2.1219	0.0349857
10575-31_3;Q9UHX1;22827;PUF60	-0.0187097	0.0237884	-0.786505	0.432434	-0.00141935	0.0279118	-0.0508513	0.959491	0.00304392	0.088379	0.0344416	0.972557
10576-7_3;Q6UX71;84898;PLXDC2	-0.0125096	0.0136837	-0.914199	0.361636	-0.0436362	0.0157204	-2.77576	0.00599273	-0.0366148	0.0536611	-0.682334	0.495762
10580-14_3;Q6UW10;389376;SFTA2	0.00630319	0.0141316	0.446035	0.656029	0.0132366	0.0163654	0.808816	0.419532	0.0437678	0.0515021	0.849825	0.396386
10582-36_3;Q9H5K3;84197;POMK	-0.00324531	0.0373783	-0.0868232	0.930893	0.0150301	0.043841	0.342831	0.732061	-0.0451285	0.13866	-0.325463	0.745147
10583-1_3;Q6UXF1;66000;TMEM108	0.00221118	0.0251916	0.0877745	0.93014	0.0317063	0.0295924	1.07143	0.285205	-0.0411851	0.093037	-0.442674	0.658457
10584-7_3;O43181;4724;NDUFS4	0.0360598	0.0378476	0.952762	0.341781	0.0157113	0.0442881	0.354752	0.723123	-0.0215867	0.140117	-0.154062	0.877706
10588-39_3;Q9UNP4;8869;ST3GAL5	0.0119553	0.0139558	0.856652	0.392609	-0.00896939	0.0162744	-0.551136	0.582124	0.0698451	0.0509798	1.37006	0.172126
10589-7_3;Q5VY80;154064;RAET1L	0.0180282	0.0202662	0.889568	0.374701	0.0192822	0.0237045	0.813444	0.416872	0.0274252	0.0795113	0.344922	0.730493
10593-14_3;O43653;8000;PSCA	-0.0122783	0.0372992	-0.329184	0.742336	0.0649073	0.0434896	1.49248	0.137033	0.0414043	0.138383	0.299201	0.765074
10600-24_3;O14967;4312;CLGN	-0.0619513	0.0275424	-2.2493	0.025516	0.0526252	0.0322633	1.63112	0.104343	0.0312066	0.102412	0.304717	0.760879
10603-1_3;P15516;3347;HTN3	-0.0312213	0.0314348	-0.993208	0.321736	0.000591896	0.0368719	0.0160528	0.987207	0.0269077	0.11642	0.231126	0.817439
10605-22_3;Q9HDC9;57136;APMAP	0.00696823	0.0269896	0.258182	0.796514	-0.041134	0.0313006	-1.31416	0.190199	0.109704	0.0990028	1.10809	0.269067
10606-34_3;Q5JTV8;26092;TOR1AIP1	0.0175055	0.0201417	0.869117	0.385757	0.0436552	0.0234103	1.86478	0.0635808	0.0591153	0.0744028	0.79453	0.427767
10607-4_3;Q9NXG6;54681;P4HTM	0.0042205	0.023484	0.179718	0.857544	0.0301416	0.0278134	1.08371	0.279714	-0.027494	0.0871452	-0.315496	0.752692
10608-9_3;P15515;3346;HTN1	0.0229354	0.0249891	0.917818	0.359767	-0.0522811	0.029288	-1.78507	0.0756929	-0.103968	0.0923173	-1.12621	0.261363
10610-8_3;Q4QY38;613211;DEFB134	0.00344132	0.0117416	0.293088	0.769743	0.00138076	0.0136547	0.101119	0.919552	-0.01374	0.0429818	-0.319671	0.749534
10612-18_3;O60568;8985;PLOD3	0.00692685	0.0167224	0.414225	0.679122	-0.0306955	0.0194313	-1.57969	0.115647	0.167726	0.0607088	2.7628	0.00622739
10613-33_3;Q6P4E1;113201;CASC4	-0.0261489	0.0135864	-1.92464	0.0556064	-0.0230401	0.0158873	-1.45023	0.148466	0.0124273	0.0503651	0.246745	0.805344
10615-18_3;P25189;4359;MPZ	-0.00830472	0.0107677	-0.771264	0.441397	0.0225324	0.0125026	1.80221	0.072913	-0.014822	0.0398049	-0.372366	0.709987
10616-67_3;Q9NZ53;50512;PODXL2	-0.0165057	0.0144281	-1.144	0.253914	-0.0176065	0.0172164	-1.02266	0.307635	-0.0501196	0.053609	-0.934911	0.350898
10618-190_3;P98164;4036;LRP2	-0.00525098	0.00847834	-0.61934	0.536357	-0.0111679	0.00997671	-1.11939	0.264239	-0.00826175	0.0313429	-0.263592	0.79235
10620-21_3;P08118;4477;MSMB	0.00260575	0.0405655	0.0642357	0.948842	-0.0391678	0.0476021	-0.822816	0.411529	-0.0231044	0.150563	-0.153453	0.878186
10621-26_3;Q569H4;51334;PRR16	-0.0098483	0.0214093	-0.460001	0.645987	0.00472952	0.0250091	0.189113	0.850186	0.0389532	0.0782652	0.497708	0.619205
10622-9_3;Q96DB9;53827;FXYD5	0.00389477	0.0177408	0.219538	0.826441	0.0491654	0.0203803	2.4124	0.0166951	0.024163	0.0651821	0.3707	0.711229
10623-19_3;P15941;4582;MUC1	0.0178087	0.0169732	1.04922	0.295283	-0.0176057	0.0196926	-0.894023	0.372333	-0.0462303	0.0656902	-0.703762	0.48236
10624-45_3;Q1W4C9;153218;SPINK13	-0.00687223	0.00915693	-0.750494	0.453793	-0.00877778	0.0106543	-0.823873	0.410942	-0.0131612	0.0335852	-0.391876	0.695545
10626-116_3;Q8NDV1;256435;ST6GALNAC3	0.00445496	0.00765788	0.581748	0.561352	0.00644353	0.00893554	0.721113	0.471631	0.0239327	0.0279826	0.855272	0.393362
10627-87_3;Q06481;334;APLP2	0.0257559	0.019742	1.30462	0.193415	-0.0144512	0.0231446	-0.624387	0.533035	0.117336	0.0727523	1.61282	0.108251
10630-5_3;Q9BUP3;10553;HTATIP2	0.00683977	0.0164751	0.415159	0.678448	-0.00490989	0.0191872	-0.255894	0.798282	0.0169291	0.0639322	0.264798	0.791423
10631-9_3;O15173;10424;PGRMC2	0.00988391	0.0151445	0.652639	0.51469	0.0123753	0.0178875	0.69184	0.489787	-0.00408232	0.0560092	-0.0728866	0.941964
10635-33_3;A6NKW6;100132916;FAM159B	-0.0267851	0.0450753	-0.594229	0.552981	0.0208657	0.0528374	0.394903	0.693304	0.091832	0.167246	0.549085	0.583514
10636-1_3;Q8TD46;131450;CD200R1	0.0191261	0.0129364	1.47847	0.140765	-0.00536703	0.0153205	-0.350317	0.726449	0.0299474	0.0482121	0.621159	0.535162
10637-50_3;Q6UXG2;57535;KIAA1324	-0.0180074	0.0103299	-1.74323	0.0827297	0.00012363	0.0121164	0.0102035	0.991868	0.0375795	0.038151	0.98502	0.325727
10638-1_3;Q9BSI4;26277;TINF2	-0.00383756	0.0130262	-0.294603	0.768585	-0.00893579	0.0152864	-0.584559	0.559466	-0.0496176	0.0480202	-1.03327	0.302657
10639-1_3;P28067;3108;HLA-DMA	0.0206952	0.0214902	0.963007	0.336626	-0.0343202	0.0251824	-1.36287	0.17435	0.0923733	0.079659	1.15961	0.247494
10640-9_3;Q8NFQ8;163590;TOR1AIP2	0.0085871	0.0197336	0.435151	0.663896	0.0468598	0.0226307	2.07063	0.0396048	-0.0145583	0.0718829	-0.202528	0.839698
10643-16_3;Q96PB7;118427;OLFM3	0.0110196	0.0130602	0.843752	0.399746	0.0274066	0.0152405	1.79828	0.0735359	-0.0596868	0.048345	-1.2346	0.218327
10645-72_3;Q14257;5955;RCN2	0.00703787	0.0144093	0.488426	0.625755	0.0218431	0.0167847	1.30137	0.19455	0.0147559	0.0530545	0.278127	0.781187
10647-18_3;Q8N9N2;51008;ASCC1	0.0212294	0.0115413	1.83943	0.0672438	0.0103767	0.0135997	0.763008	0.446303	0.0236178	0.0429588	0.549778	0.583048
10655-43_3;Q9H078;81570;CLPB	0.00782525	0.0266335	0.293812	0.769185	0.026152	0.0312164	0.837763	0.403094	-0.056884	0.0987509	-0.576035	0.565194
10658-28_3;Q9BY50;90701;SEC11C	0.00629406	0.0231786	0.271546	0.786236	0.0204885	0.0274605	0.746106	0.45643	0.0182052	0.0912512	0.199506	0.842058
10659-49_3;Q99102;4585;MUC4	0.0149032	0.0136544	1.09146	0.276316	0.0238841	0.0159466	1.49775	0.135693	-0.00234003	0.0503787	-0.0464488	0.962997
10660-33_3;Q9H1N7;51000;SLC35B3	0.0138312	0.0162968	0.848707	0.397011	-0.0240139	0.018963	-1.26635	0.206789	-0.019357	0.0676998	-0.285924	0.775218
10661-4_3;Q5BJD5;440026;TMEM41B	0.0144224	0.00965336	1.49403	0.136641	-0.0111831	0.0113435	-0.985857	0.325317	0.0121007	0.0358598	0.337446	0.736112
10663-42_3;O15503;3638;INSIG1	0.0131077	0.0168282	0.778915	0.436907	-0.00421149	0.0195731	-0.215167	0.829846	-0.0637111	0.0651324	-0.978178	0.329112
10665-30_3;P69891;3047;HBG1	-0.0177079	0.0160666	-1.10216	0.271638	0.0109196	0.0188631	0.578889	0.563276	0.0350361	0.0594625	0.589215	0.556342
10666-7_3;Q9UJJ9;84572;GNPTG	0.00263698	0.0116084	0.227162	0.820514	-0.0249487	0.0134861	-1.84995	0.0656993	-0.0614447	0.0426708	-1.43997	0.151338
10667-78_3;Q5T7R7;284546;C1orf185	0.0195647	0.0150456	1.30036	0.194877	-0.0103032	0.0177423	-0.580714	0.562044	-0.101091	0.0556279	-1.81727	0.0705751
10668-5_3;Q12846;6810;STX4	-0.00798027	0.033243	-0.240059	0.810516	-0.0501771	0.038782	-1.29383	0.197127	0.166602	0.122325	1.36197	0.174646
10670-26_3;O15041;9723;SEMA3E	-0.0215969	0.030487	-0.708398	0.479466	0.0302708	0.0355997	0.850312	0.396098	-0.0416107	0.112679	-0.369284	0.712279
10671-67_3;Q9NYX4;50632;CALY	0.012853	0.015209	0.845087	0.399015	0.027455	0.0177773	1.54438	0.123988	0.0211287	0.0562541	0.375593	0.707595
10672-75_3;P07988;6439;SFTPB	-0.0511854	0.0478551	-1.06959	0.286003	-0.178401	0.0549424	-3.24706	0.00135269	0.0606109	0.177985	0.34054	0.733783
10675-223_3;Q9Y320;51075;TMX2	0.00112214	0.0208452	0.0538319	0.95712	0.0234221	0.0242311	0.966615	0.334833	0.0815208	0.0811615	1.00443	0.316313
10677-9_3;O95168;4710;NDUFB4	-0.00146544	0.0207817	-0.0705157	0.94385	-0.00231568	0.0242689	-0.0954173	0.924074	0.118937	0.0759969	1.56502	0.11907
10689-5_3;Q8N690;245932;DEFB119	0.0160226	0.0129937	1.2331	0.218909	0.0140224	0.0153401	0.914099	0.361708	0.0294551	0.0504786	0.583517	0.560168
10692-48_3;Q8N1N2;284254;DYNAP	0.0109005	0.0145575	0.748792	0.454805	-0.00906329	0.0170296	-0.53221	0.595133	-0.0689609	0.0536296	-1.28587	0.199877
10693-43_3;A4D1S0;346689;KLRG2	0.0435171	0.0404784	1.07507	0.283583	-0.0218231	0.0479676	-0.454955	0.649614	-0.236182	0.157617	-1.49846	0.135523
10695-12_3;Q8IUB3;280664;WFDC10B	0.0229384	0.0135859	1.6884	0.0927979	-0.0252779	0.0159636	-1.58347	0.114797	0.0521322	0.0504246	1.03386	0.302372
10696-217_3;P42704;10128;LRPPRC	-0.0215607	0.0370488	-0.581955	0.561207	0.0589968	0.043313	1.36211	0.17459	0.114308	0.137357	0.8322	0.40622
10699-52_3;Q07954;4035;LRP1	-0.0158268	0.0147865	-1.07036	0.285671	0.00682562	0.0173843	0.392631	0.694985	-0.0517657	0.0546385	-0.947422	0.344497
10700-10_3;Q5DX21;152404;IGSF11	-0.0288484	0.0750151	-0.384568	0.700943	-0.0182276	0.0881145	-0.206863	0.836316	-0.437622	0.292694	-1.49515	0.136361
10701-30_3;P55289;1010;CDH12	0.0109569	0.0168377	0.650734	0.515913	-0.034583	0.0196444	-1.76045	0.0797532	-0.115106	0.0620455	-1.85519	0.064938
10702-1_3;Q2UY09;340267;COL28A1	-0.0209053	0.0225564	-0.926799	0.35507	-0.0647574	0.0260531	-2.4856	0.0136956	0.0121771	0.0834941	0.145843	0.884182
10703-203_3;Q9H7L9;64426;SUDS3	0.0347824	0.0129764	2.68043	0.00792535	0.0164359	0.0153988	1.06735	0.287017	0.0297924	0.0486846	0.611947	0.541223
10704-91_3;Q12912;4033;LRMP	-0.0118499	0.0146647	-0.808054	0.419965	-0.0315127	0.0171015	-1.84269	0.0667713	-0.00900878	0.0539988	-0.166833	0.86766
10705-14_3;Q8NDV1;256435;ST6GALNAC3	0.0053213	0.0137776	0.386228	0.699715	0.0157436	0.0162024	0.971686	0.332314	0.0180874	0.0511314	0.353744	0.723882
10708-3_3;O43555;2797;GNRH2	0.0037361	0.0133867	0.279091	0.780448	0.0297875	0.0155632	1.91398	0.0569764	0.0451386	0.051772	0.871871	0.38427
10710-23_3;Q6X784;124626;ZPBP2	0.00150183	0.0141693	0.105991	0.915689	-0.0131263	0.016481	-0.796452	0.426656	-0.00280688	0.0520971	-0.0538779	0.957083
10713-151_3;A8K4G0;124599;CD300LB	0.00139028	0.0126157	0.110202	0.912353	0.00197466	0.0149108	0.132432	0.894769	0.0343516	0.0463567	0.741028	0.459497
10714-7_3;P12821;1636;ACE	-0.0400396	0.019991	-2.00287	0.0464704	-0.0112931	0.0236025	-0.478471	0.63281	0.0920426	0.073993	1.24394	0.214903
10715-5_3;Q9Y5E9;56122;PCDHB14	-0.0126933	0.0199931	-0.634883	0.526189	0.0354341	0.0233281	1.51895	0.130266	0.133037	0.0733707	1.81322	0.071212
10716-35_3;Q16401;5711;PSMD5	0.0142449	0.0113009	1.26052	0.208882	-0.00312171	0.0132326	-0.235911	0.813732	0.0403317	0.0414213	0.973694	0.331329
10721-76_3;Q9UN71;8641;PCDHGB4	-0.00131496	0.0213565	-0.0615718	0.950962	0.0429563	0.0247476	1.73578	0.0840557	0.110315	0.0782074	1.41055	0.159844
10722-13_3;P43405;6850;SYK	-0.00927726	0.0109861	-0.844454	0.399354	0.0218835	0.012777	1.71273	0.0882037	0.0287721	0.0405965	0.708734	0.479258
10723-41_3;O75083;9948;WDR1	0.012274	0.0131315	0.934704	0.351009	0.00603213	0.0152798	0.394778	0.693406	-0.0682393	0.0479004	-1.42461	0.155748
10724-45_3;Q9H078;81570;CLPB	0.0105612	0.00857336	1.23186	0.21936	-0.00690124	0.0100312	-0.687975	0.492217	0.00332991	0.0316448	0.105228	0.916294
10731-10_3;Q8IZT8;222537;HS3ST5	0.0556802	0.0264167	2.10777	0.0362041	-0.0175515	0.0312454	-0.561731	0.574882	-0.202009	0.0980475	-2.06032	0.0405663
10734-339_3;Q9H3Q3;64090;GAL3ST2	-0.040183	0.0335526	-1.19761	0.232399	0.0461323	0.0391174	1.17933	0.239583	0.0808989	0.123596	0.654546	0.513467
10735-12_3;Q99460;5707;PSMD1	0.0136765	0.0118721	1.15198	0.250625	0.024648	0.013811	1.78466	0.0757468	-0.00332091	0.0464446	-0.0715025	0.943065
10737-96_3;P30740;1992;SERPINB1	0.0296972	0.0284736	1.04297	0.298137	-0.000466461	0.0335625	-0.0138983	0.988924	0.139645	0.105015	1.32977	0.185011
10738-11_3;Q9UBX5;10516;FBLN5	-0.0170018	0.0304532	-0.558291	0.577224	-0.0359201	0.0356231	-1.00834	0.314421	-0.047949	0.113013	-0.424278	0.671786
10741-22_3;P09603;1435;CSF1	0.0014678	0.0230175	0.063769	0.949214	-0.0475997	0.0267543	-1.77914	0.0766362	0.157183	0.0843491	1.86348	0.0637648
10743-13_3;Q96PX8;114798;SLITRK1	-0.00879633	0.0182068	-0.483133	0.629495	-0.0258459	0.0212238	-1.21778	0.224649	0.0470767	0.067262	0.6999	0.48475
10746-24_3;Q9UBP4;27122;DKK3	-0.0367546	0.0270156	-1.36049	0.175105	-0.0275273	0.0316381	-0.870068	0.385238	0.0673553	0.106218	0.634122	0.526679
10748-216_3;Q9Y5E7;56133;PCDHB2	-0.0233068	0.0184699	-1.26188	0.208379	0.0333529	0.0215796	1.54557	0.123699	0.00277132	0.0682167	0.0406253	0.967633
10749-18_3;Q9BXJ4;114899;C1QTNF3	-0.0125752	0.0229712	-0.547431	0.584661	0.015031	0.0270074	0.556553	0.578423	0.150182	0.0838848	1.79034	0.0748329
10752-8_3;Q8N8U2;124359;CDYL2	0.021	0.018304	1.14729	0.252581	-0.021187	0.0215646	-0.982489	0.327001	-0.0514429	0.0759473	-0.67735	0.498936
10753-31_3;Q9H2U9;8756;ADAM7	-0.00630332	0.0203108	-0.310343	0.756605	0.000600948	0.0235952	0.0254691	0.979705	-0.11675	0.073917	-1.57947	0.115719
10754-113_3;Q9HC23;60675;PROK2	0.0435109	0.0403707	1.07778	0.282333	0.0186025	0.0474112	0.392365	0.695175	-0.0233043	0.150166	-0.155191	0.876816
10756-34_3;Q969E3;114131;UCN3	0.0163555	0.0158985	1.02875	0.304776	-0.0235337	0.0185207	-1.27067	0.205247	0.0768802	0.0575673	1.33548	0.183157
10758-2_3;O60938;11081;KERA	-0.0163741	0.0154549	-1.05947	0.290579	-0.0125176	0.0180197	-0.694665	0.488019	0.0287023	0.0569261	0.504204	0.614637
10760-107_3;P48058;2893;GRIA4	0.0210764	0.0135532	1.55508	0.121418	-0.00935017	0.0158405	-0.590272	0.555637	-0.0593769	0.0497289	-1.19401	0.233808
10761-5_3;Q15363;10959;TMED2	-0.00210175	0.00673623	-0.312007	0.755339	-0.00454917	0.00788636	-0.57684	0.564654	-0.0342438	0.0247858	-1.38159	0.168539
10762-2_3;A4D1S0;346689;KLRG2	0.0104537	0.03298	0.31697	0.751574	0.00954106	0.0385162	0.247715	0.804591	-0.0170211	0.12186	-0.139677	0.889046
10767-52_3;Q8IZP9;10149;GPR64	-0.0126737	0.0110135	-1.15074	0.25113	-0.000601131	0.0129092	-0.0465662	0.962903	-0.0318837	0.040593	-0.785447	0.433064
10772-21_3;Q8N6G5;55454;CSGALNACT2	-0.00893868	0.0173202	-0.516084	0.606334	0.00183733	0.0203156	0.0904391	0.928024	-0.0434718	0.0677972	-0.641203	0.522083
10780-10_3;O95716;9545;RAB3D	0.00395781	0.015497	0.255392	0.79867	0.00783825	0.0180902	0.433288	0.66525	0.0477528	0.0566557	0.84286	0.400266
10781-19_3;Q6UXB4;339390;CLEC4G	0.0203165	0.015809	1.28512	0.200151	0.00227834	0.0185194	0.123024	0.902205	-0.086841	0.0617	-1.40747	0.160752
10785-8_3;Q8N7C0;440699;LRRC52	-0.054914	0.0301047	-1.8241	0.0695586	-0.0356904	0.0354785	-1.00597	0.315586	-0.120524	0.122268	-0.985739	0.325396
10791-21_3;Q8N8V8;284186;TMEM105	0.00771909	0.0199748	0.386441	0.699561	0.0322904	0.0237013	1.36239	0.174535	0.00139376	0.0738535	0.0188719	0.984961
10795-32_3;P40933;3600;IL15	-0.0239925	0.02482	-0.966663	0.334809	-0.0443988	0.0291787	-1.52162	0.129588	0.0285939	0.091483	0.31256	0.754921
10798-4_3;Q496F6;342510;CD300E	0.00827494	0.024445	0.338513	0.735307	-0.0115065	0.0286744	-0.401281	0.688612	-0.135429	0.0958115	-1.41349	0.158957
10800-15_3;P50454;871;SERPINH1	0.0290765	0.0294324	0.987909	0.324313	-0.0157075	0.034609	-0.453856	0.650392	-0.105319	0.109185	-0.964586	0.335841
10801-11_3;O43921;1943;EFNA2	0.00588168	0.0117345	0.501229	0.616728	0.0246164	0.0136733	1.80033	0.0732228	-0.0424164	0.0432793	-0.980061	0.328168
10803-22_3;Q9Y5G2;56103;PCDHGB2	-0.00379116	0.0214725	-0.176559	0.860024	0.0151473	0.0252067	0.600922	0.548537	0.116064	0.0785615	1.47737	0.141068
10809-14_3;Q12918;3820;KLRB1	-0.0281119	0.0181592	-1.54808	0.123081	-0.0176719	0.021245	-0.831811	0.406443	0.0546724	0.0670801	0.815031	0.415961
10814-7_3;P06126;909;CD1A	6.82e-05	0.0142845	0.00477515	0.996194	0.0193086	0.016605	1.16282	0.246204	0.0377721	0.0524679	0.719909	0.47237
10815-2_3;Q5JVS0;22927;HABP4	0.019226	0.0107241	1.79278	0.0744409	-0.000447247	0.0126718	-0.0352945	0.971878	-0.00236694	0.0394018	-0.0600718	0.952155
10816-150_3;Q9UKJ1;29992;PILRA	-0.0283753	0.0831843	-0.341114	0.733349	-0.0178256	0.097483	-0.182859	0.85508	0.535227	0.306534	1.74606	0.0822217
10817-26_3;Q6UXN7;387990;TOMM20L	-0.00436069	0.0161899	-0.269347	0.787922	0.0400985	0.0187329	2.14053	0.033443	0.0579956	0.0597008	0.971436	0.332428
10818-36_3;P17405;6609;SMPD1	-0.0256061	0.0292037	-0.876811	0.381573	0.0782503	0.0336359	2.32639	0.0209333	0.00650362	0.107687	0.0603937	0.951898
10819-108_3;P23142;2192;FBLN1	-0.0215313	0.0176871	-1.21734	0.224802	0.0027488	0.0207935	0.132195	0.894953	-0.0559536	0.0657321	-0.851236	0.395581
10823-19_3;Q6UW56;51374;ATRAID	-0.0101201	0.0227539	-0.444762	0.656945	-0.0115674	0.0264471	-0.437379	0.662282	-0.0333174	0.0883038	-0.377305	0.706325
10825-12_3;Q8N0Z9;54621;VSIG10	-0.0193251	0.0155026	-1.24657	0.21395	0.0206139	0.017842	1.15536	0.249263	-0.0337794	0.0560449	-0.602721	0.547348
10827-67_3;P0C6S8;645191;LINGO3	0.00852749	0.0148056	0.575965	0.565256	0.0011715	0.0174054	0.0673066	0.946402	0.0218389	0.0540608	0.403969	0.686647
10830-5_3;O75071;9813;EFCAB14	-0.00955931	0.0149991	-0.637326	0.524603	0.0105045	0.017418	0.603083	0.547101	0.0379185	0.0546288	0.694111	0.488376
10832-24_3;Q9UBX8;9331;B4GALT6	-0.0129393	0.0221562	-0.584002	0.559837	-0.0395611	0.0256605	-1.54171	0.124629	0.0664606	0.0812116	0.818364	0.414064
10833-64_3;Q96QV1;64399;HHIP	-0.0297833	0.0135232	-2.20239	0.0287154	0.00106277	0.0161567	0.0657786	0.947616	-0.015499	0.0534326	-0.290067	0.772048
10835-25_3;Q9UNA3;51146;A4GNT	-0.0328334	0.019165	-1.7132	0.088145	0.00170536	0.0224398	0.0759971	0.939493	0.0459659	0.0705218	0.651797	0.515242
10837-131_3;Q2HXU8;387837;CLEC12B	-0.0167428	0.0202944	-0.824998	0.410295	0.0358706	0.023668	1.51558	0.131109	0.0688526	0.0749496	0.918652	0.359317
10842-7_3;Q9P109;51301;GCNT4	0.00701935	0.0200579	0.349954	0.726714	-0.00926479	0.0234994	-0.394256	0.693781	-0.197382	0.0732125	-2.69601	0.00757047
10847-1_3;Q6ZMC9;284266;SIGLEC15	-0.0163711	0.0109455	-1.49568	0.136203	0.00706384	0.0128445	0.549952	0.582923	0.0151604	0.0406162	0.37326	0.709323
10848-137_3;Q6UXE8;10917;BTNL3	-0.00435419	0.00881257	-0.494088	0.621755	0.0279636	0.0101051	2.76728	0.00615245	-0.0346341	0.0344337	-1.00582	0.315649
10851-77_3;Q14213;10148;EBI3	-0.0344341	0.0406273	-0.847561	0.39762	-0.0671976	0.047461	-1.41585	0.15826	0.0390736	0.150951	0.25885	0.795997
10852-114_3;O14979;9987;HNRNPDL	0.0140952	0.0211788	0.665535	0.506428	-0.0246523	0.0247977	-0.994133	0.321286	0.0806078	0.0777772	1.03639	0.301193
10854-15_3;Q9P109;51301;GCNT4	0.0020219	0.0141668	0.14272	0.886646	0.0396936	0.0163601	2.42625	0.0160881	0.0043263	0.0523408	0.0826564	0.934202
10855-55_3;O15031;23654;PLXNB2	-0.013535	0.0136496	-0.991609	0.322503	0.0397798	0.0157506	2.52561	0.0122707	0.0456538	0.0504242	0.905394	0.36627
10866-60_3;Q6IN85;55671;SMEK1	-0.00223371	0.0273028	-0.0818125	0.934872	-0.0131118	0.0319478	-0.410413	0.681913	0.0792067	0.100291	0.789772	0.430535
10870-32_3;Q9UBP0;6683;SPAST	0.020832	0.02448	0.850978	0.395742	-0.018382	0.0288102	-0.638039	0.524137	0.101113	0.095154	1.06263	0.28916
10872-103_3;Q6AZY7;51435;SCARA3	4.02e-05	0.0211458	0.00190171	0.998484	-0.0370375	0.0246298	-1.50377	0.134122	-0.0484629	0.0780406	-0.620996	0.535266
10876-300_3;Q6PJG6;221927;BRAT1	-0.00488559	0.0127767	-0.382382	0.702557	-0.00422498	0.0149463	-0.282678	0.777697	-0.0895422	0.0468007	-1.91327	0.0570486
10878-1_3;O14763;8795;TNFRSF10B	-0.00829724	0.0141422	-0.5867	0.558024	-0.0165458	0.0165131	-1.00198	0.317485	-0.00891232	0.0522554	-0.170553	0.864736
10880-38_3;P0C2L3;642968;FAM163B	0.00486682	0.00994388	0.489429	0.625037	0.0193731	0.0115481	1.67761	0.0948769	0.0224165	0.0367093	0.61065	0.542076
10882-12_3;Q08554;1823;DSC1	0.000356279	0.0132075	0.0269755	0.978504	0.00685111	0.0154538	0.443327	0.657977	-0.0788466	0.0484851	-1.6262	0.105378
10885-36_3;Q6UWU4;221477;C6orf89	0.00543318	0.00665283	0.816672	0.415024	0.00768388	0.00778414	0.98712	0.324699	-0.0492822	0.024383	-2.02117	0.0445075
10888-4_3;Q86SF2;51809;GALNT7	0.0254211	0.0157535	1.61368	0.108084	0.00716246	0.0187006	0.383007	0.702099	-0.0046471	0.0621701	-0.0747482	0.940486
10889-2_3;Q96G30;112609;MRAP2	0.0137119	0.00764967	1.79248	0.0744746	-0.000779539	0.00899221	-0.0866905	0.930999	-0.0862982	0.0276942	-3.11611	0.00208501
10890-135_3;Q6UWM7;197021;LCTL	0.0184035	0.010988	1.67488	0.0954257	-0.00357894	0.0129075	-0.277276	0.781837	-0.00174933	0.0431533	-0.0405375	0.967703
10892-8_3;Q99650;9180;OSMR	0.00179691	0.0146138	0.122959	0.902254	-0.0128863	0.0171007	-0.753552	0.451939	-0.0856735	0.0539037	-1.58938	0.113437
10894-25_3;O76038;10590;SCGN	0.00112124	0.0205666	0.0545178	0.956573	-0.0248108	0.0239938	-1.03405	0.302279	-0.18769	0.0748607	-2.50719	0.0129127
10895-28_3;Q86T26;132724;TMPRSS11B	-0.0102497	0.0157888	-0.649176	0.516927	0.00892306	0.0184515	0.483595	0.629173	-0.0396375	0.0658199	-0.602212	0.547677
10900-272_3;Q93045;11075;STMN2	0.0151708	0.0256474	0.591514	0.554797	-0.0138688	0.0301296	-0.460304	0.645763	0.0975647	0.0945571	1.03181	0.303322
10901-334_3;Q9NQX7;81618;ITM2C	0.0122904	0.0132258	0.929277	0.353798	0.0138214	0.0154037	0.897276	0.370584	0.011128	0.048702	0.228491	0.819484
10902-53_3;Q53RT3;151516;ASPRV1	0.0182994	0.0212023	0.863087	0.38906	-0.0160543	0.024865	-0.645656	0.519197	-0.19925	0.0773111	-2.57725	0.0106342
10903-50_3;Q9UNK0;9482;STX8	-0.0121406	0.0268034	-0.452951	0.65105	-0.0143565	0.0314704	-0.456191	0.648722	0.108265	0.0988125	1.09566	0.274477
10907-116_3;Q9P121;50863;NTM	-0.0161028	0.0143978	-1.11842	0.264643	-0.010066	0.0168725	-0.596595	0.551409	0.051558	0.053212	0.968917	0.33368
10908-2_3;Q8IUC8;114805;GALNT13	0.0167502	0.0142335	1.17682	0.2406	0.0294454	0.016473	1.7875	0.0752991	0.00394184	0.0520876	0.0756771	0.939748
10910-6_3;O75871;1089;CEACAM4	-0.0218018	0.0179193	-1.21667	0.225083	0.042292	0.0209525	2.01847	0.0448019	-0.0263103	0.0664435	-0.395981	0.692517
10914-4_3;Q9UKJ5;26511;CHIC2	0.00109587	0.0145836	0.0751437	0.940171	0.021088	0.0169105	1.24704	0.213759	0.0188411	0.0533595	0.353098	0.724366
10916-44_3;Q13018;22925;PLA2R1	-0.0140824	0.0405746	-0.347073	0.728876	-0.0415309	0.0473319	-0.87744	0.381227	-0.038597	0.149855	-0.257563	0.796991
10917-40_3;O14610;2793;GNGT2	-0.0159487	0.012622	-1.26356	0.207782	-0.0138825	0.0148197	-0.936759	0.349954	0.00902972	0.046639	0.193609	0.846669
10924-258_3;Q8WUJ1;124936;CYB5D2	-0.0356867	0.0202858	-1.7592	0.0799801	0.00403549	0.0239446	0.168534	0.866323	0.0085143	0.0754693	0.112818	0.910281
10927-65_3;Q9Y5Y6;6768;ST14	0.0128937	0.0148514	0.868182	0.386272	-0.0343605	0.0173538	-1.98	0.0489915	-0.0295817	0.0551764	-0.536129	0.592429
10928-7_3;Q9UHA7;27179;IL36A	0.00259104	0.0219393	0.118101	0.906099	0.0277519	0.0254956	1.0885	0.277606	0.0408579	0.0805782	0.507059	0.612638
10933-107_3;Q9BXU9;83698;CALN1	0.0127224	0.0122136	1.04166	0.298743	0.0423976	0.0139646	3.03608	0.00269419	-0.0151288	0.0450215	-0.336034	0.737174
10938-13_3;P19256;965;CD58	-0.000471327	0.0129247	-0.0364672	0.970944	-0.0127331	0.0149811	-0.849944	0.39631	-0.0101537	0.0473355	-0.214504	0.830359
10939-16_3;Q9H4M7;57664;PLEKHA4	0.00341049	0.017012	0.200476	0.841299	-0.0230466	0.0200844	-1.14749	0.252461	-0.076688	0.0626466	-1.22414	0.222247
10940-25_3;Q86TD4;6345;SRL	-0.00884419	0.0123332	-0.717102	0.474101	-0.0163119	0.0143733	-1.13487	0.257711	-0.018865	0.0479194	-0.393682	0.694211
10943-36_3;Q96G27;1650;WBP1	-0.0227218	0.0160388	-1.41668	0.158046	0.0019424	0.0188238	0.103189	0.917911	0.0239716	0.0628855	0.381194	0.703441
10945-11_3;O43752;10228;STX6	0.00380646	0.0121953	0.312125	0.755251	0.0202304	0.0143182	1.41291	0.159142	0.0228388	0.0448449	0.509283	0.611081
10948-14_3;Q8IV08;23646;PLD3	-0.0020731	0.0138749	-0.149413	0.881369	-0.00593044	0.016281	-0.364255	0.716029	0.0664518	0.0510809	1.30091	0.194694
10949-59_3;P05387;6181;RPLP2	0.00629861	0.0123308	0.510803	0.610028	-0.00802067	0.0143706	-0.558131	0.577353	0.0528573	0.045895	1.1517	0.25076
10953-14_3;Q6UVW9;387836;CLEC2A	-0.0144714	0.0102499	-1.41185	0.159474	-0.00339772	0.0119601	-0.284088	0.776623	-0.0066859	0.0397567	-0.16817	0.866611
10955-4_3;Q8IUN9;10462;CLEC10A	0.0136241	0.0121609	1.12032	0.263839	0.00289544	0.0142823	0.202729	0.83954	0.0200347	0.045027	0.444948	0.656809
10956-82_3;P23434;2653;GCSH	-0.000373309	0.0105282	-0.035458	0.971748	-0.023304	0.0121977	-1.91052	0.0574215	-0.0406121	0.0385147	-1.05446	0.29288
10959-125_3;Q9NYM9;51272;BET1L	0.0103511	0.0155822	0.664289	0.507227	-0.00706064	0.0183105	-0.385606	0.700175	-0.0352006	0.0575739	-0.611398	0.541591
10961-15_3;Q9UL19;5920;RARRES3	-0.00839716	0.0130437	-0.64377	0.520414	-0.00515479	0.0153288	-0.336281	0.736988	-0.0686583	0.0550228	-1.24782	0.213462
10962-46_3;Q8NG35;245908;DEFB105A	0.0151494	0.0140108	1.08126	0.28081	0.00764876	0.0164217	0.46577	0.641858	0.030181	0.053288	0.566374	0.571739
10966-1_3;P02765;197;AHSG	0.00485147	0.174946	0.0277312	0.977902	-0.148923	0.204728	-0.727416	0.467759	0.726611	0.64715	1.12279	0.262775
10967-12_3;P01236;5617;PRL	0.00486037	0.0154684	0.314213	0.753667	0.0378919	0.0180537	2.09885	0.0370085	0.042249	0.0567976	0.743851	0.457786
10970-3_3;Q13508;419;ART3	-0.00263593	0.0269554	-0.0977884	0.922191	-0.0440973	0.0315121	-1.39938	0.163141	0.150133	0.0995182	1.5086	0.13287
10974-20_3;P58062;84651;SPINK7	-0.0380211	0.0249977	-1.52099	0.12974	0.00610698	0.0294121	0.207635	0.835711	0.0525792	0.0928036	0.566565	0.571604
10975-59_3;Q96DR8;118430;MUCL1	-0.00900198	0.0149574	-0.601842	0.547929	0.0282239	0.0173442	1.62728	0.105178	0.118801	0.0542202	2.19109	0.0295457
10976-44_3;P15941;4582;MUC1	-0.00552489	0.0097619	-0.565964	0.572014	0.0107183	0.0113326	0.945793	0.345326	-0.00891957	0.0357821	-0.249274	0.803389
10977-55_3;Q8WVF2;221044;UCMA	-0.00138074	0.0132203	-0.104441	0.916918	0.0294995	0.0152951	1.92869	0.0551048	0.0241812	0.0485704	0.49786	0.619099
10978-39_3;P01242;2689;GH2	-0.105251	0.0582834	-1.80585	0.0723405	-0.026962	0.0688389	-0.391668	0.695691	-0.410633	0.216077	-1.9004	0.0587179
10980-11_3;P22303;43;ACHE	-0.00228822	0.0250006	-0.0915266	0.927159	0.0325858	0.029239	1.11446	0.266325	0.0493319	0.0927086	0.532118	0.595194
10981-56_3;P56975;10718;NRG3	-0.00619227	0.0165053	-0.375169	0.707908	0.00229653	0.0194292	0.1182	0.906021	-0.0449921	0.0604028	-0.744868	0.457173
10990-21_3;Q5S007;;LRRK2	0.0326016	0.0179132	1.81998	0.0701589	0.017681	0.0213111	0.829659	0.407656	-0.117682	0.0662401	-1.7766	0.0770543
11067-13_3;P02818;632;BGLAP	0.000569018	0.0204958	0.0277626	0.977878	0.00317719	0.0239305	0.132767	0.894504	-0.0753151	0.0796059	-0.946099	0.34518
11071-1_3;P05113;3567;IL5	-0.00784694	0.00883571	-0.888093	0.375492	-0.00966014	0.0105982	-0.911491	0.363067	0.0124282	0.0327168	0.379872	0.704419
11081-1_3;P21695;2819;GPD1	0.0419707	0.022105	1.8987	0.0589434	0.0148373	0.026021	0.570204	0.569134	0.0448193	0.082255	0.544882	0.586399
11083-23_3;P09104;2026;ENO2	0.0413826	0.0180502	2.29264	0.0228453	-0.0061501	0.021319	-0.288481	0.773259	-0.0719298	0.0669651	-1.07414	0.283976
11089-7_3;P01876 P01877;3493 3494;IGHA1 IGHA2	0.0583222	0.0371879	1.56831	0.118273	0.0718524	0.0435456	1.65005	0.100386	-0.0314833	0.138731	-0.226938	0.820686
11094-104_3;Q05315;1178;CLC	-0.00270769	0.0101973	-0.26553	0.790857	0.00318525	0.011977	0.265946	0.790537	-0.0706443	0.0375294	-1.88237	0.0611424
11096-57_3;Q9Y5N5;29104;N6AMT1	0.00588624	0.00939994	0.6262	0.531848	0.00366341	0.0110343	0.332001	0.740212	-0.0692322	0.0345844	-2.00183	0.0465597
11098-1_3;O00764;8566;PDXK	-0.0334015	0.0338021	-0.988149	0.32419	-0.0495339	0.0396432	-1.24949	0.212843	0.135582	0.12477	1.08666	0.278405
11101-18_3;O00206;7099;TLR4	-0.0299398	0.0160397	-1.86661	0.0633305	-0.0324559	0.0189105	-1.71629	0.0875632	-0.0160475	0.0600012	-0.267453	0.789379
11102-22_3;Q9BYZ8;83998;REG4	-0.0315268	0.021997	-1.43324	0.153264	-0.0140195	0.0256808	-0.545914	0.585699	-0.0777476	0.0856766	-0.907455	0.365197
11103-24_3;P04792;3315;HSPB1	0.00683844	0.0211366	0.323536	0.746605	-0.00135074	0.0248602	-0.0543336	0.95672	-0.151993	0.0773927	-1.96391	0.0508349
11104-13_3;P36222;1116;CHI3L1	-0.14615	0.0485054	-3.01306	0.00289505	0.0105328	0.0580098	0.181569	0.856091	0.288605	0.182641	1.58018	0.11553
11105-171_3;P06733;2023;ENO1	0.0211034	0.0273729	0.770961	0.44158	-0.019051	0.0320684	-0.594075	0.553089	0.152806	0.100268	1.52397	0.128993
11107-25_3;Q9P273;55714;TENM3	0.0118328	0.0104534	1.13196	0.25893	-0.00821924	0.012483	-0.658434	0.510974	-0.0185929	0.0384038	-0.484143	0.628784
11108-16_3;P21333;2316;FLNA	-0.00576215	0.0097438	-0.591366	0.554902	0.00317521	0.0115827	0.274133	0.784248	-0.0130704	0.0361897	-0.361164	0.718335
11109-56_3;Q4LDE5;79987;SVEP1	-0.0223824	0.0228492	-0.979571	0.328404	-0.00378569	0.0268809	-0.140832	0.888135	0.0117174	0.0849725	0.137897	0.890452
11110-4_3;Q4V9L6;;TMEM119	-0.00626917	0.00865182	-0.724607	0.469481	-0.0141853	0.0101213	-1.40152	0.1625	0.0241775	0.0320941	0.753333	0.452074
11112-18_3;Q8TBQ9;153339;TMEM167A	-0.0140896	0.0132871	-1.0604	0.290168	0.0096313	0.0154781	0.622252	0.534445	-0.000970403	0.0487363	-0.0199113	0.984133
11116-16_3;Q6NUJ2;;C11orf87	-0.0137601	0.016365	-0.840824	0.401385	-0.021944	0.0191897	-1.14353	0.254098	-0.0634557	0.0606668	-1.04597	0.296754
11117-2_3;Q8TB22;64847;SPATA20	-0.00443091	0.00995699	-0.445005	0.656768	0.0142703	0.0115841	1.23188	0.219352	-0.0203457	0.0366139	-0.555683	0.579011
11118-107_3;Q9H0T7;;RAB17	0.00122492	0.0119318	0.10266	0.918329	0.0279762	0.0138338	2.02231	0.0443942	0.0287229	0.0440601	0.651902	0.515167
11120-49_3;Q8WUY8;;NAT14	0.00712524	0.0073453	0.97004	0.333122	0.00268849	0.00865155	0.310752	0.756291	-0.0351228	0.0272166	-1.29049	0.198272
11121-56_3;Q2TAL6;375567;VWC2	-0.0153723	0.0134406	-1.14372	0.254014	-0.024613	0.0157425	-1.56348	0.119411	0.0117547	0.0500282	0.234962	0.814462
11122-97_3;Q9NZD8;;SPG21	-0.00113701	0.0221828	-0.0512562	0.959169	0.00154669	0.025953	0.059596	0.952533	0.0651389	0.0818239	0.796087	0.426864
11124-9_3;P21333;2316;FLNA	0.0145328	0.0175263	0.829202	0.407923	-0.0173877	0.0204983	-0.848249	0.397256	-0.128639	0.0640128	-2.00959	0.0457427
11126-102_3;O75962;7204;TRIO	0.0342265	0.0278764	1.2278	0.220885	0.085448	0.0323948	2.63771	0.00896543	-0.219571	0.108976	-2.01486	0.0451826
11128-29_3;Q8N3T6;92293;TMEM132C	0.0235195	0.0200593	1.1725	0.242312	-0.00132228	0.0236204	-0.0559804	0.95541	-0.0464081	0.079124	-0.586523	0.558148
11129-66_3;O95972;9210;BMP15	0.0145952	0.0118571	1.23092	0.219724	-0.00938302	0.0137652	-0.681647	0.49621	-0.0160759	0.043392	-0.370482	0.711395
11130-158_3;O00305;;CACNB4	0.00194713	0.0219226	0.0888184	0.929309	-0.0171259	0.02566	-0.667417	0.505225	-0.109461	0.0802825	-1.36345	0.174173
11134-30_3;Q9UGC7;;MTRF1L	0.00352014	0.00904853	0.389029	0.69764	0.00597298	0.0106181	0.562526	0.574344	-0.00731638	0.033578	-0.217892	0.82772
11135-5_3;Q7Z7F7;128308;MRPL55	0.0166593	0.0170333	0.978045	0.329172	-0.00717198	0.0199441	-0.359604	0.719503	0.0620886	0.0622062	0.99811	0.319369
11137-43_3;P32927;1439;CSF2RB	-0.00553984	0.0123893	-0.447146	0.655224	0.00255368	0.0144331	0.176932	0.85973	0.0303517	0.0455206	0.666768	0.505642
11138-16_3;Q13761;864;RUNX3	-0.00162235	0.010016	-0.161976	0.871479	-0.0164608	0.0117086	-1.40588	0.161224	0.0152886	0.0368373	0.41503	0.67854
11139-4_3;Q6UXN2;;TREML4	0.00745584	0.0254887	0.292515	0.770176	-0.0858284	0.0297377	-2.88618	0.00429902	-0.0890518	0.0944545	-0.942801	0.346846
11140-56_3;P02452;1277;COL1A1	-0.00109581	0.0296317	-0.0369811	0.970535	0.0325441	0.0344609	0.944379	0.346041	-0.00237256	0.108967	-0.0217733	0.982649
11142-11_3;O95841;9068;ANGPTL1	-0.0225968	0.0131073	-1.72398	0.0861551	-0.036726	0.0151738	-2.42037	0.0163395	0.0182939	0.0485196	0.377042	0.706516
11143-32_3;Q96PB7;118427;OLFM3	0.0116801	0.0113162	1.03215	0.303165	0.00162331	0.0132525	0.122491	0.902625	-0.127092	0.0436003	-2.91494	0.00393595
11144-10_3;Q30KQ4;245930;DEFB116	-0.0140758	0.0136674	-1.02988	0.304252	0.00275576	0.0161329	0.170816	0.864533	-0.0764904	0.0498644	-1.53397	0.126543
11145-72_3;Q6ZVL6;;KIAA1549L	-0.0123525	0.00913505	-1.35221	0.177736	-0.00982802	0.0106865	-0.919668	0.358782	0.00282151	0.0338268	0.0834107	0.933603
11146-4_3;Q9Y458;;TBX22	-0.00655367	0.0111225	-0.589226	0.556337	-0.00913709	0.012932	-0.706552	0.480621	0.0439401	0.0406652	1.08053	0.281132
11147-17_3;Q86YW5;340205;TREML1	0.0235844	0.0218753	1.07813	0.282203	-0.0343687	0.0256812	-1.33828	0.182238	-0.0550567	0.080267	-0.68592	0.493513
11149-3_3;Q15399;7096;TLR1	-0.00274792	0.0125385	-0.219159	0.826737	-0.00308148	0.0146573	-0.210235	0.833686	-0.0207339	0.0461127	-0.449635	0.653433
11150-3_3;P12109;1291;COL6A1	-0.0144146	0.0152896	-0.942776	0.346864	0.000602403	0.0178505	0.0337471	0.97311	0.051037	0.0562415	0.907462	0.365188
11152-46_3;Q9UKR3;26085;KLK13	-0.0161454	0.0167112	-0.96614	0.335065	3.53931e-06	0.0195695	0.000180858	0.999856	-0.0656069	0.0616781	-1.0637	0.288665
11154-3_3;Q14494;4779;NFE2L1	0.0306609	0.0251581	1.21873	0.224294	-0.00391508	0.029888	-0.130992	0.895905	0.0841624	0.0930596	0.904393	0.366809
11155-16_3;A8TX70;;COL6A5	0.0164901	0.0172899	0.953742	0.34129	0.0192	0.02045	0.938873	0.348854	-0.0311503	0.0640077	-0.486664	0.626995
11157-35_3;Q9GZY8;;MFF	0.0343367	0.00940336	3.65154	0.000327741	0.0103675	0.0113892	0.910297	0.36369	0.034479	0.0378065	0.911984	0.362803
11158-40_3;Q6ZP65;;CCDC64	-0.00537889	0.00910014	-0.591078	0.555104	-0.0101283	0.0106108	-0.954529	0.340914	0.00504935	0.0333524	0.151394	0.87981
11159-14_3;Q969V5;79594;MUL1	0.00425717	0.0137567	0.309461	0.757275	0.0274673	0.0159762	1.71926	0.087026	0.0700776	0.050388	1.39076	0.165757
11160-56_3;Q9H9V4;;RNF122	0.00339699	0.00832121	0.408232	0.683509	0.00951061	0.00973382	0.977069	0.329633	-0.054565	0.0306625	-1.77954	0.0765646
11161-5_3;Q8N0X7;;SPG20	0.011441	0.0215232	0.531565	0.595578	-0.0244475	0.0250506	-0.975924	0.330204	0.0609256	0.0791553	0.769698	0.442328
11162-37_3;Q9NQ60;;EQTN	-0.0206464	0.0185779	-1.11134	0.267674	0.0211183	0.0215757	0.9788	0.328789	0.0886902	0.0678601	1.30696	0.192637
11163-7_3;Q5T6X4;;FAM162B	0.000231873	0.0088074	0.0263271	0.979021	-0.000635998	0.0104495	-0.0608638	0.951524	-0.0185565	0.0326613	-0.56815	0.570526
11164-7_3;Q9NT68;;TENM2	-0.00486698	0.0107275	-0.453691	0.650511	-0.00350248	0.0125655	-0.278738	0.780715	-0.0889557	0.0389989	-2.28098	0.0235338
11167-6_3;Q13613;;MTMR1	-0.0226187	0.0197554	-1.14494	0.253514	-0.0316367	0.0233296	-1.35607	0.176505	-0.0545414	0.0776963	-0.701982	0.483453
11168-3_3;Q96KG7;;MEGF10	0.0289405	0.0311247	0.929824	0.353505	-0.0109682	0.0365788	-0.299851	0.76458	-0.108932	0.115485	-0.943258	0.346607
11170-9_3;P21333;2316;FLNA	-0.000396401	0.014091	-0.0281314	0.977584	-0.00872751	0.016427	-0.531291	0.595771	0.0223928	0.0517757	0.432496	0.665819
11171-25_3;P21333;2316;FLNA	0.020587	0.0293902	0.700471	0.484398	0.0433009	0.0343623	1.26013	0.209002	0.115827	0.108357	1.06894	0.286308
11173-29_3;Q7Z6M3;;MILR1	0.00188042	0.0126773	0.14833	0.882223	-0.00805587	0.0149061	-0.540443	0.589456	-0.0237373	0.0470259	-0.50477	0.614242
11174-8_3;Q9UPZ6;221981;THSD7A	-0.00215664	0.023029	-0.0936487	0.925477	-0.0141594	0.0269155	-0.526068	0.599394	0.0471952	0.0846581	0.557479	0.577791
11175-45_3;Q7L5N7;;LPCAT2	-0.00553573	0.016751	-0.330471	0.741367	-0.00347416	0.0197005	-0.176349	0.860187	-4.89529e-05	0.0618769	-0.000791133	0.99937
11177-16_3;P13647;3852;KRT5	0.00738338	0.0107309	0.688047	0.492172	0.0158937	0.0124897	1.27255	0.204565	0.0374825	0.0394145	0.950983	0.342691
11178-21_3;Q4LDE5;79987;SVEP1	-0.0369932	0.0317072	-1.16671	0.244613	0.00333891	0.0372664	0.0895957	0.928692	0.0676088	0.117911	0.573388	0.566978
11179-7_3;Q9BXA7;83942;TSSK1B	-0.0349915	0.0197616	-1.77068	0.0780572	-0.0340872	0.0231367	-1.4733	0.142161	-0.0483152	0.0725106	-0.666319	0.505935
11180-17_3;Q92922;;SMARCC1	-0.00144024	0.0195326	-0.0737351	0.941291	0.0202437	0.0225985	0.895796	0.371378	-0.0288326	0.0711778	-0.405078	0.685828
11184-51_3;P10645;1113;CHGA	-0.206677	0.0581593	-3.55364	0.000466569	-0.0601397	0.0699875	-0.859293	0.391132	0.142102	0.221773	0.640756	0.52236
11185-145_3;P30793;;GCH1	0.00498433	0.0106036	0.470059	0.638792	0.011582	0.0123824	0.935364	0.350655	-0.0109897	0.0391955	-0.280381	0.779456
11186-12_3;Q8NDY8;;TMEM52	0.00254297	0.0204489	0.124357	0.901151	-0.00356833	0.0238413	-0.14967	0.881168	-0.0853286	0.0746584	-1.14292	0.254367
11187-11_3;Q5QGZ9;;CLEC12A	-0.0977319	0.0689762	-1.41689	0.157955	-0.105691	0.0808727	-1.30689	0.192641	0.132512	0.256924	0.515763	0.606547
11190-129_3;Q96TA2;;YME1L1	-0.0053939	0.0111678	-0.482988	0.629603	-0.00193411	0.0129439	-0.149423	0.881362	-0.0615277	0.0405415	-1.51765	0.130593
11192-168_3;Q9GZM7;64129;TINAGL1	-0.0406648	0.0169417	-2.40028	0.0172387	-0.0149639	0.0199736	-0.749185	0.454568	-0.005368	0.0631014	-0.0850695	0.932286
11193-27_3;P20823;;HNF1A	0.00640164	0.015433	0.414802	0.678706	0.000457016	0.0181411	0.0251922	0.979925	0.00434193	0.0570333	0.0761296	0.939388
11194-6_3;Q9Y3P8;27240;SIT1	-0.00249079	0.0468231	-0.0531958	0.957626	0.0162764	0.0542774	0.299874	0.764568	-0.132918	0.170344	-0.780293	0.436093
11196-31_3;P12111;1293;COL6A3	-0.0287457	0.0137859	-2.08515	0.038253	-0.0276692	0.0161431	-1.714	0.0879903	0.0123207	0.0510325	0.241428	0.809457
11198-37_3;Q96BA8;90993;CREB3L1	0.0109466	0.0129953	0.842348	0.400534	0.0263746	0.0151151	1.74491	0.0824358	-0.0471756	0.0479999	-0.982826	0.326803
11200-52_3;Q9NPY3;22918;CD93	-0.0104021	0.00912569	-1.13987	0.255613	-0.00965733	0.0108029	-0.893959	0.372348	-0.0583918	0.0335763	-1.73908	0.0834595
11201-19_3;Q9Y606;;PUS1	-0.00407341	0.0133108	-0.306024	0.759887	0.0142439	0.0156165	0.912106	0.362749	0.0258278	0.0489345	0.527803	0.598188
11202-70_3;Q99593;;TBX5	-0.0015446	0.0118805	-0.130012	0.89668	-0.0166503	0.0138813	-1.19948	0.231675	-0.0597592	0.0434663	-1.37484	0.170625
11203-97_3;P30613;5313;PKLR	-0.0353533	0.0387281	-0.912858	0.362359	-0.0388744	0.0455573	-0.853309	0.394456	-0.086712	0.142476	-0.608606	0.54344
11204-80_3;P78310;1525;CXADR	-0.048835	0.0342441	-1.42609	0.155287	-0.0505353	0.0401642	-1.25822	0.209671	0.0530134	0.127588	0.415504	0.678185
11205-10_3;P26010;3695;ITGB7	-0.0333352	0.0517828	-0.64375	0.520421	-0.0152907	0.0607214	-0.251817	0.801422	0.220361	0.191708	1.14946	0.251638
11207-3_3;P21757;4481;MSR1	-0.00294694	0.0122552	-0.240464	0.810201	0.00131551	0.0144351	0.0911329	0.927472	-0.0608147	0.0476484	-1.27632	0.203226
11208-15_3;Q9UK23;;NAGPA	-0.0166867	0.0128568	-1.29788	0.195725	-0.00267937	0.0151083	-0.177345	0.859405	0.0295644	0.047623	0.620801	0.535391
11211-7_3;Q15813;;TBCE	0.0129189	0.025552	0.505594	0.613665	-0.0327045	0.0298503	-1.09562	0.274484	0.131023	0.0940602	1.39296	0.165083
11212-7_3;Q8NBS9;81567;TXNDC5	0.00180899	0.0194105	0.0931964	0.925835	-0.0168939	0.0227501	-0.742585	0.458551	0.069893	0.0715781	0.976458	0.329945
11214-40_3;Q9UBS3;;DNAJB9	-0.00546528	0.00998818	-0.547175	0.584831	0.00668477	0.011738	0.569497	0.569619	-0.00884376	0.0370978	-0.23839	0.811807
11215-6_3;P55291;1013;CDH15	0.00246671	0.0221874	0.111176	0.911581	0.0051441	0.0259594	0.198159	0.843108	-0.0412058	0.0819113	-0.503055	0.615443
11217-16_3;Q13363;1487;CTBP1	-0.00208535	0.0248414	-0.0839464	0.933177	0.019635	0.0291041	0.674648	0.500624	0.0977824	0.0919304	1.06366	0.288677
11218-84_3;P51580;;TPMT	0.0136852	0.00960818	1.42433	0.155808	-0.0100301	0.011402	-0.879678	0.38002	-0.0801806	0.0374935	-2.13852	0.0336079
11219-95_3;Q8TAT2;143282;FGFBP3	0.0049504	0.018935	0.261441	0.794007	-0.0209278	0.0222373	-0.941111	0.347724	0.0176231	0.0699477	0.251947	0.801327
11220-53_3;Q8TEF2;;C10orf105	0.0154808	0.00957185	1.61733	0.107316	0.00547883	0.0111885	0.489683	0.624872	-0.0245779	0.0350445	-0.701334	0.483875
11222-62_3;Q9HD43;5794;PTPRH	-0.0250377	0.00907614	-2.75862	0.00631432	-0.00288747	0.0109609	-0.263433	0.792474	0.0975756	0.0356018	2.74075	0.00665553
11223-1_3;Q6P9G4;;TMEM154	-0.00388707	0.0115717	-0.335912	0.737266	-0.00179152	0.0134901	-0.132803	0.894474	0.0240069	0.0425377	0.564366	0.573096
11226-16_3;Q05086;;UBE3A	0.0248053	0.0276256	0.897911	0.370233	0.00222618	0.032428	0.06865	0.945332	0.00233598	0.10268	0.0227502	0.981871
11227-31_3;Q9Y4P3;;TBL2	0.00949863	0.0106682	0.890371	0.374281	-0.00457438	0.0124136	-0.368498	0.712872	0.00144747	0.0389801	0.0371336	0.970414
11228-37_3;Q7Z5B4;79608;RIC3	-0.00247319	0.00926724	-0.266874	0.789824	-0.00509516	0.0111058	-0.458782	0.646858	-0.0174071	0.0342483	-0.508261	0.611796
11229-16_3;O75460;2081;ERN1	-0.0224192	0.019276	-1.16306	0.246123	-0.0287511	0.0225823	-1.27317	0.204366	-0.0430315	0.0752646	-0.571736	0.568113
11230-12_3;Q6UXH8;147372;CCBE1	-0.0166709	0.0207832	-0.802135	0.42336	0.00287434	0.0243091	0.118241	0.905987	-0.188569	0.0758479	-2.48615	0.0136749
11231-12_3;Q6P4F2;;FDX1L	0.00600534	0.0304349	0.197317	0.843768	-0.0731202	0.0351386	-2.08091	0.0386381	-0.186188	0.111206	-1.67426	0.095548
11232-46_3;P20061;6947;TCN1	-0.000322444	0.0345163	-0.00934179	0.992555	-0.0192627	0.0404204	-0.476559	0.634158	0.035986	0.128029	0.281076	0.778921
11237-49_3;Q15113;5118;PCOLCE	-0.0378784	0.0196637	-1.92631	0.0553901	-0.0331832	0.0231046	-1.43621	0.152402	0.0451688	0.0732085	0.616988	0.537899
11239-49_3;Q8IU80;;TMPRSS6	0.0598549	0.0564677	1.05999	0.290335	-0.0286378	0.0663045	-0.431912	0.666236	-0.0646553	0.209988	-0.3079	0.758455
11241-8_3;P04424;435;ASL	-0.00564745	0.0240455	-0.234866	0.814539	0.00368624	0.0280703	0.131322	0.895645	0.152327	0.0877645	1.73563	0.0840759
11242-33_3;P22735;;TGM1	0.00642179	0.0163567	0.39261	0.695002	0.0124258	0.0190772	0.651342	0.515531	-0.0345243	0.0601368	-0.574095	0.566512
11243-90_3;Q5T601;;ADGRF1	0.0142912	0.0192486	0.74245	0.458625	0.000678504	0.0225121	0.0301395	0.975984	-0.0487397	0.0711286	-0.685234	0.493934
11244-63_3;Q8N2S1;8425;LTBP4	-0.00263905	0.00692696	-0.380982	0.703602	0.0109565	0.0080713	1.35746	0.176092	-0.0409721	0.0250014	-1.63879	0.102754
11245-43_3;P21333;2316;FLNA	0.00825148	0.0141297	0.583981	0.559848	0.0215536	0.0164735	1.30838	0.192146	0.0163706	0.055395	0.295525	0.767879
11246-3_3;Q8TDL5;92747;BPIFB1	0.0302468	0.0389063	0.777429	0.437761	-0.0644945	0.0452952	-1.42387	0.155934	0.114457	0.143731	0.796324	0.426722
11247-20_3;Q8N159;;NAGS	-0.0162509	0.0111769	-1.45398	0.147432	0.0136002	0.0133244	1.0207	0.308561	0.00103956	0.0429091	0.0242271	0.980694
11248-43_3;P10746;;UROS	-0.0224735	0.0227367	-0.988426	0.32406	-0.0101024	0.0268032	-0.376911	0.706613	-0.0608627	0.0840534	-0.724096	0.469798
11252-30_3;O75427;4034;LRCH4	-0.00967686	0.0115787	-0.835746	0.40423	0.00621344	0.0135719	0.457818	0.647548	-0.0304429	0.0427816	-0.711591	0.477493
11254-13_3;O95428;89932;PAPLN	-0.0127054	0.0108202	-1.17423	0.241607	-0.00205064	0.0126961	-0.161517	0.871839	-0.018821	0.0400724	-0.469675	0.639065
11257-1_3;P09417;5860;QDPR	-0.000830207	0.0227901	-0.0364285	0.970975	-0.0177756	0.0268175	-0.662838	0.508151	0.0129759	0.0841613	0.154179	0.877615
11258-41_3;Q13477;8174;MADCAM1	0.0121338	0.00851423	1.42512	0.155579	0.00853486	0.0099417	0.858492	0.391582	-0.101073	0.0307208	-3.29005	0.00117132
11259-71_3;Q9Y5G5;;PCDHGA8	-0.001719	0.0144405	-0.11904	0.905356	0.0168179	0.0168732	0.996727	0.320028	-0.0225223	0.0533602	-0.422081	0.673392
11260-47_3;Q8TC36;140732;SUN5	-0.0262014	0.0183473	-1.42808	0.154733	-0.0289862	0.0214831	-1.34926	0.178687	-0.0759061	0.0679242	-1.11751	0.265035
11262-39_3;Q9H4I3;;TRABD	0.00233862	0.0145063	0.161214	0.872078	-0.0258438	0.0167803	-1.54013	0.12502	-0.120399	0.0556387	-2.16395	0.0315863
11263-57_3;P31415;;CASQ1	0.00972069	0.00782254	1.24265	0.215356	0.00528289	0.00918265	0.575312	0.565685	-0.0267339	0.0289625	-0.923054	0.357019
11264-33_3;P47989;;XDH	0.0120691	0.0147405	0.818769	0.413837	-0.0119217	0.0172294	-0.691944	0.48973	-0.0153156	0.0542924	-0.282094	0.778146
11265-8_3;P00352;216;ALDH1A1	0.00352802	0.0185052	0.19065	0.848981	0.00304914	0.0217991	0.139875	0.888891	-0.0633666	0.068208	-0.92902	0.35393
11266-8_3;Q14242;6404;SELPLG	-0.0160392	0.0248083	-0.646524	0.518633	-0.0317166	0.0289841	-1.09428	0.275064	-0.0219716	0.0917359	-0.23951	0.81094
11267-11_3;P15941;4582;MUC1	0.0148095	0.023634	0.626619	0.531583	-0.0304259	0.0275211	-1.10555	0.270175	-0.0807166	0.0867583	-0.930362	0.353242
11270-17_3;Q8WYQ3;;CHCHD10	-0.00218646	0.0132024	-0.16561	0.868621	0.0227223	0.0153546	1.47984	0.1404	-0.027184	0.0485471	-0.559952	0.576104
11273-176_3;P0CG30;2953;GSTT2B	-0.00696211	0.0125291	-0.555676	0.579018	-0.0195949	0.0145451	-1.34719	0.179359	0.0439908	0.0486867	0.903549	0.36726
11275-94_3;Q9NZR2;53353;LRP1B	-0.00465792	0.016539	-0.281633	0.778497	0.0186915	0.0192306	0.971966	0.332165	-0.00915255	0.0608245	-0.150475	0.880532
11276-1_3;Q86XR8;9702;CEP57	-0.0487385	0.0146512	-3.32659	0.00103778	-0.0182499	0.0174491	-1.04589	0.296815	-0.122671	0.0541835	-2.264	0.0245959
11277-23_3;P18850;22926;ATF6	-0.0214691	0.0162311	-1.32271	0.18733	-0.0294382	0.0189889	-1.55028	0.122538	0.0549112	0.0603437	0.909974	0.363851
11278-4_3;P13942;1302;COL11A2	-0.0187327	0.0191134	-0.980085	0.328156	0.00271083	0.0225342	0.120299	0.90436	0.0466298	0.0710228	0.656546	0.512181
11279-42_3;Q9UBS5;;GABBR1	-0.00814506	0.0169292	-0.481124	0.630929	-0.0215418	0.019706	-1.09316	0.275576	0.0560179	0.0618847	0.905199	0.366397
11280-6_3;Q99259;;GAD1	0.00565299	0.0102942	0.549145	0.583486	-0.0029406	0.0121026	-0.242973	0.808262	0.0227324	0.0418071	0.543746	0.58719
11281-6_3;Q14451;2886;GRB7	-0.00666551	0.0113315	-0.58823	0.557004	0.0164276	0.0133369	1.23174	0.219411	-0.00919561	0.042093	-0.218459	0.827282
11282-16_3;P21757;4481;MSR1	0.00524663	0.023619	0.222135	0.824424	0.065245	0.0274795	2.37432	0.0184823	-0.0266315	0.0918436	-0.289966	0.772129
11283-13_3;Q96JK2;;DCAF5	-0.000217179	0.00865825	-0.0250835	0.980012	-2.83911e-05	0.0102855	-0.0027603	0.9978	-0.0224561	0.0320901	-0.699783	0.484823
11284-24_3;Q6GTX8;3903;LAIR1	0.00362025	0.00770308	0.469975	0.638851	0.00237459	0.00906605	0.261921	0.793634	0.00121471	0.0286033	0.0424674	0.966166
11285-8_3;P28906;947;CD34	-0.00299365	0.00906409	-0.330276	0.741515	0.00609083	0.0107205	0.568146	0.570531	0.00768733	0.0334939	0.229514	0.818688
11286-78_3;Q9BQE4;55829;VIMP	-0.00236673	0.012944	-0.182843	0.855095	0.0117347	0.0153487	0.764544	0.44539	0.0611076	0.0540136	1.13134	0.259185
11287-14_3;P00167;1528;CYB5A	-0.0266411	0.0235659	-1.13049	0.259558	-0.0285147	0.0278765	-1.0229	0.307534	-0.0411116	0.0861284	-0.477329	0.633624
11288-26_3;P49902;;NT5C2	0.00554089	0.0179006	0.309536	0.75722	0.00551407	0.0207655	0.26554	0.790854	-0.0124396	0.0689561	-0.180399	0.857013
11289-31_3;P48730;;CSNK1D	0.0061847	0.0109707	0.563748	0.573524	0.022005	0.0127301	1.72858	0.0853479	0.0267413	0.0401876	0.665411	0.506515
11291-73_3;P33908;4121;MAN1A1	-0.00332805	0.00732947	-0.454064	0.650249	0.0105268	0.00846999	1.24284	0.215308	-0.0171565	0.0266965	-0.642648	0.52115
11292-13_3;Q6AZY7;51435;SCARA3	-0.0158951	0.014425	-1.10191	0.271737	-0.0217936	0.0168486	-1.2935	0.197233	-0.12141	0.052821	-2.29851	0.0224983
11293-14_3;Q6UXK5;57633;LRRN1	0.019304	0.0175387	1.10066	0.272289	-0.00341517	0.0205105	-0.166508	0.867915	-0.0616943	0.0645455	-0.955826	0.340244
11294-7_3;Q9ULS5;57458;TMCC3	0.00622494	0.0149262	0.417049	0.677062	0.0366217	0.0172964	2.1173	0.0353944	0.019512	0.0551772	0.353624	0.72397
11297-54_3;Q04721;4853;NOTCH2	-0.0256872	0.0202264	-1.26999	0.205488	-0.0290497	0.0236798	-1.22677	0.221277	-0.0375496	0.0739988	-0.507435	0.612379
11300-32_3;Q99523;6272;SORT1	0.00831122	0.0135575	0.613036	0.540513	0.000308472	0.0158836	0.0194208	0.984524	-0.0719171	0.0496258	-1.44919	0.148769
11302-237_3;Q92752;7143;TNR	0.0086075	0.0121874	0.706259	0.480802	-0.0159173	0.0141951	-1.12132	0.263421	-0.047895	0.0447544	-1.07017	0.285758
11303-7_3;Q9Y3Z3;25939;SAMHD1	-0.0075574	0.0114327	-0.661033	0.509305	-0.00779342	0.0134108	-0.581132	0.561766	-0.0394606	0.0419899	-0.939763	0.348403
11307-33_3;Q9H0M0;11059;WWP1	0.00521287	0.0197546	0.263882	0.792126	-0.0249915	0.0230983	-1.08196	0.280493	0.0444609	0.072556	0.612781	0.540675
11308-8_3;Q8TEY5;;CREB3L4	-0.0310198	0.0149502	-2.07488	0.0391939	-0.0219745	0.0175345	-1.25321	0.211496	0.0105398	0.0555619	0.189695	0.849728
11310-8_3;P32926;1830;DSG3	0.0127257	0.0207371	0.613667	0.540084	-0.0218166	0.0242977	-0.897887	0.37025	0.0154862	0.0820038	0.188847	0.850391
11311-79_3;P15918;5896;RAG1	-0.0101705	0.00971665	-1.0467	0.296417	0.0089886	0.0114335	0.786161	0.432643	0.0022616	0.0361556	0.0625519	0.950182
11312-40_3;P54278;;PMS2	0.00497915	0.00836084	0.595532	0.552132	-0.00341102	0.00986055	-0.345926	0.729746	0.00986452	0.0323152	0.305259	0.760473
11313-100_3;P61457;5092;PCBD1	-0.000909474	0.013989	-0.0650136	0.948225	0.00416194	0.0163991	0.253791	0.799905	-0.0103219	0.0542904	-0.190124	0.849395
11315-148_3;O15297;8493;PPM1D	0.00053317	0.0108332	0.0492162	0.960793	0.00313404	0.0128248	0.244374	0.807177	-0.039215	0.0399089	-0.982613	0.326913
11318-20_3;Q6Q788;116519;APOA5	-0.0022193	0.0159216	-0.139389	0.889274	0.0241993	0.0185723	1.30298	0.193988	-0.0377532	0.0587612	-0.642485	0.521249
11319-106_3;P49959;4361;MRE11A	0.00509016	0.00991546	0.513356	0.608237	-0.00950114	0.0115745	-0.820866	0.412645	-0.0502277	0.036118	-1.39066	0.165788
11320-29_3;Q96EP1;55743;CHFR	0.00768401	0.0196533	0.390977	0.696203	-0.00611321	0.0229878	-0.265933	0.790547	-0.140497	0.0765037	-1.83647	0.0676748
11324-3_3;A1KZ92;137902;PXDNL	0.00933472	0.0115258	0.809899	0.418898	-0.0145809	0.0135602	-1.07527	0.283467	-0.0360629	0.0424112	-0.850315	0.3961
11325-8_3;P78543;7832;BTG2	0.0115731	0.0130677	0.885626	0.376827	-0.00184067	0.0152643	-0.120587	0.904133	-0.00642431	0.0480009	-0.133837	0.893659
11327-56_3;P49760;;CLK2	0.00378677	0.0236192	0.160325	0.872776	0.022789	0.027688	0.823063	0.411388	0.0578711	0.0875815	0.660769	0.509471
11328-9_3;Q9BQ65;;USB1	-0.00631632	0.00975158	-0.647723	0.517858	0.0136952	0.0113307	1.20867	0.228122	-0.0298415	0.035816	-0.833191	0.405666
11330-15_3;P67870;1460;CSNK2B	0.0182542	0.0130334	1.40058	0.162796	0.00101535	0.0152546	0.0665605	0.946994	-0.0524154	0.0479918	-1.09217	0.275991
11333-82_3;P42331;9938;ARHGAP25	-0.0063167	0.0363414	-0.173816	0.862175	0.0111792	0.0426381	0.262187	0.79343	0.251058	0.132568	1.8938	0.0596066
11334-7_3;O75022;;LILRB3	0.00230143	0.0105853	0.217417	0.828091	-0.0113037	0.0124328	-0.909183	0.364276	-0.0054524	0.0390938	-0.13947	0.88921
11336-9_3;Q9NPI8;;FANCF	0.00763403	0.0144664	0.527707	0.598257	-0.0152734	0.0171642	-0.889844	0.374563	-0.00130252	0.0534616	-0.0243636	0.980586
11338-49_3;P51451;640;BLK	-0.0148872	0.0115148	-1.29287	0.197449	-0.00944394	0.0135298	-0.69801	0.485928	-0.0890716	0.0422875	-2.10633	0.0363407
11342-59_3;Q6UX71;84898;PLXDC2	0.0342401	0.0187104	1.83001	0.0686735	0.00184376	0.021872	0.0842976	0.9329	-0.0273921	0.0684898	-0.399945	0.689606
11347-9_3;P37837;6888;TALDO1	-0.00807606	0.0228794	-0.352983	0.72445	0.0137425	0.0268043	0.512697	0.608695	0.0622928	0.0841105	0.740607	0.459747
11348-132_3;O15460;8974;P4HA2	0.0226876	0.0105863	2.14312	0.0332373	-0.0146865	0.0124499	-1.17965	0.239453	-0.0427761	0.0392235	-1.09057	0.276693
11350-30_3;Q9UNE7;10273;STUB1	0.0112836	0.00928464	1.21529	0.225612	-0.00235259	0.0109409	-0.215027	0.829954	-0.0395824	0.0363692	-1.08835	0.277682
11351-233_3;Q9H9Q4;;NHEJ1	-0.0174075	0.0198622	-0.87641	0.381799	-0.00118348	0.0235823	-0.0501852	0.960022	-0.0342223	0.0734646	-0.465835	0.641812
11352-42_3;Q8WZ42;7273;TTN	-0.020814	0.0134923	-1.54266	0.124404	0.00563595	0.0157279	0.35834	0.720445	-0.00428851	0.0494433	-0.0867359	0.930963
11353-143_3;Q15796;4087;SMAD2	0.00499514	0.0101961	0.489908	0.624703	-0.00635378	0.0119088	-0.533537	0.594218	-0.027308	0.0374888	-0.72843	0.467151
11354-21_3;Q9NQ66;23236;PLCB1	0.0167122	0.00979219	1.70669	0.0893242	0.0073482	0.011504	0.63875	0.523665	-0.00464925	0.0363935	-0.127749	0.898467
11355-10_3;Q9GZV4;56648;EIF5A2	0.00743542	0.0275163	0.270219	0.78725	0.00146429	0.0322452	0.045411	0.963822	0.0983078	0.101881	0.964929	0.335659
11356-19_3;Q96DF8;;DGCR14	0.0127478	0.00959266	1.32891	0.185292	0.0118332	0.011232	1.05352	0.29329	0.0500869	0.0354403	1.41327	0.159028
11358-15_3;Q13322;2887;GRB10	0.00720241	0.0441956	0.162967	0.870697	0.0156453	0.0517747	0.302179	0.762806	0.0842286	0.163872	0.513992	0.607783
11360-39_3;P23921;6240;RRM1	-0.0794953	0.0626241	-1.2694	0.205682	-0.0292167	0.0740721	-0.394436	0.693654	-0.207982	0.231754	-0.897426	0.370505
11361-73_3;P19971;1890;TYMP	0.016284	0.0211561	0.769705	0.442316	-0.0159571	0.0247982	-0.643479	0.520596	0.118668	0.0781792	1.5179	0.130501
11363-58_3;P55087;;AQP4	-0.000122495	0.011747	-0.0104278	0.99169	-0.00198989	0.0138217	-0.143969	0.885661	-0.0809534	0.0461087	-1.75571	0.0805753
11364-18_3;Q8IWA4;;MFN1	0.0202631	0.0116463	1.73988	0.0833177	-0.00285459	0.013784	-0.207095	0.836133	-0.00215664	0.0435199	-0.0495553	0.960523
11365-17_3;Q6N022;26011;TENM4	0.00808508	0.00800802	1.00962	0.313832	0.0110526	0.00934669	1.18251	0.238332	-0.00907625	0.0293723	-0.309007	0.757621
11368-32_3;P54819;204;AK2	0.00236118	0.0270414	0.0873172	0.930501	-0.0100796	0.0316181	-0.318791	0.750196	0.0946446	0.0996997	0.949297	0.34354
11369-23_3;P11766;128;ADH5	0.00422568	0.014108	0.299523	0.76483	0.0174	0.0165292	1.05268	0.293669	0.0865813	0.0517752	1.67225	0.0959288
11370-20_3;Q9NRR6;;INPP5E	0.0122881	0.00843915	1.45609	0.146834	0.000661976	0.00993053	0.0666607	0.946914	-0.0262693	0.0312853	-0.839669	0.402031
11371-1_3;Q96P66;;GPR101	0.0114433	0.00989439	1.15654	0.248774	0.0130698	0.0116093	1.12581	0.261533	-0.0581719	0.0383217	-1.51799	0.130521
11372-2_3;P17022;;ZNF18	0.00270423	0.0100242	0.269769	0.787595	0.0081981	0.0117338	0.698675	0.485506	0.0193505	0.0371719	0.520567	0.603201
11375-49_3;P58012;;FOXL2	-0.0151877	0.0139558	-1.08828	0.277715	-0.0155206	0.0163737	-0.947897	0.344266	0.0587126	0.0508372	1.15491	0.249432
11377-19_3;P40394;;ADH7	-0.0107372	0.0208869	-0.514064	0.60774	-0.0123545	0.0243442	-0.507493	0.612334	-0.0983384	0.0765468	-1.28468	0.200298
11378-37_3;P43405;6850;SYK	0.0112924	0.0202272	0.558278	0.577241	0.00991105	0.0237563	0.417197	0.676955	-0.0226766	0.0744344	-0.304653	0.760928
11380-84_3;Q9BX46;;RBM24	0.00196808	0.0149453	0.131686	0.895356	0.0156447	0.0174176	0.898213	0.370077	-0.0109862	0.0551866	-0.199074	0.842393
11381-56_3;P60891;5631;PRPS1	-0.0182338	0.0193636	-0.941651	0.347453	-0.00967194	0.0227577	-0.424996	0.671275	-0.0565726	0.0709879	-0.796932	0.42639
11382-5_3;P53004;644;BLVRA	-0.00780272	0.0229334	-0.340235	0.734014	-0.0090742	0.0269827	-0.336298	0.736976	0.092046	0.0844801	1.08956	0.277133
11383-41_3;P08729;3855;KRT7	0.0161346	0.0169949	0.949383	0.343497	0.00142955	0.0199982	0.071484	0.943079	0.00544016	0.0632003	0.0860781	0.931485
11387-3_3;Q99941;;ATF6B	-0.0164311	0.0199123	-0.825169	0.410194	-0.0381206	0.0232755	-1.6378	0.102932	0.0653205	0.0738638	0.884337	0.377507
11388-75_3;Q14508;10406;WFDC2	-0.0249529	0.0271985	-0.917435	0.359938	-0.027662	0.0318741	-0.867851	0.386439	0.0636226	0.101008	0.629878	0.52944
11390-24_3;P35219;767;CA8	-0.0124677	0.0177171	-0.70371	0.482375	0.0161032	0.0206936	0.778175	0.437321	-0.00681911	0.0655319	-0.104058	0.91722
11391-69_3;Q03426;4598;MVK	0.0154642	0.0156422	0.98862	0.323955	0.000882848	0.0183688	0.0480624	0.961711	-0.114946	0.0576342	-1.9944	0.0473657
11395-5_3;Q14289;2185;PTK2B	-0.0304233	0.0271868	-1.11904	0.264381	-0.0454663	0.0316452	-1.43675	0.152256	-0.0227226	0.105802	-0.214765	0.830156
11396-39_3;Q9UI46;;DNAI1	0.0100144	0.0125641	0.797063	0.426306	-0.00641402	0.0148747	-0.431203	0.666759	-0.0689595	0.0461255	-1.49504	0.136391
11401-181_3;Q9NTX7;;RNF146	0.00391022	0.0108448	0.360562	0.718781	0.010923	0.012648	0.863612	0.388763	-0.0461318	0.0399713	-1.15412	0.249731
11402-17_3;Q8NEZ4;;KMT2C	-0.0233004	0.013334	-1.74744	0.0820163	-0.011855	0.0156158	-0.759166	0.4486	0.0271924	0.0491512	0.55324	0.580684
11405-150_3;Q9H257;64170;CARD9	0.0110138	0.0110807	0.993965	0.321357	-0.00320869	0.0131195	-0.244575	0.807019	0.00453735	0.0410447	0.110546	0.912079
11406-82_3;Q9UKU7;;ACAD8	-0.0110822	0.0131348	-0.843725	0.399783	0.0155211	0.0154317	1.00579	0.315673	0.0123931	0.0479644	0.258381	0.796366
11407-57_3;Q9NRY6;57048;PLSCR3	-0.00800315	0.0123132	-0.649968	0.516417	-0.00927342	0.0143745	-0.645131	0.51954	0.0141662	0.0453359	0.312472	0.754989
11416-23_3;Q9UKA2;26235;FBXL4	0.00784269	0.00819464	0.957051	0.339627	-0.00574986	0.00962016	-0.597688	0.550683	-0.0391901	0.0302161	-1.29699	0.196037
11421-10_3;Q9H223;30844;EHD4	0.0157382	0.0156817	1.00361	0.316706	0.00791309	0.0183934	0.430214	0.667475	0.066038	0.0579056	1.14044	0.255383
11422-2_3;O60479;;DLX3	0.0172475	0.0149175	1.15619	0.248916	0.0054149	0.0173734	0.311677	0.755595	0.00341556	0.0545676	0.0625931	0.95015
11424-4_3;P16930;2184;FAH	-0.0228243	0.0121071	-1.8852	0.060751	-0.00150992	0.0142723	-0.105794	0.915845	0.0645356	0.0448789	1.43799	0.151889
11425-31_3;Q96T51;;RUFY1	0.0168933	0.0207128	0.815599	0.415632	-0.022802	0.0241588	-0.943839	0.346312	-0.183302	0.0803144	-2.28231	0.0234496
11428-31_3;O00151;9124;PDLIM1	-0.00310608	0.0268832	-0.11554	0.908126	-0.0216893	0.0314018	-0.690701	0.490502	0.0328488	0.0993268	0.330714	0.741184
11429-80_3;P07910;3183;HNRNPC	0.00564512	0.0108263	0.521427	0.602614	0.012666	0.0129346	0.979236	0.328579	-0.0112128	0.0398668	-0.281257	0.778788
11430-49_3;Q86Y01;1840;DTX1	0.00561151	0.0113733	0.493392	0.622239	0.000393367	0.013283	0.0296143	0.976402	-0.0768643	0.041695	-1.84349	0.066634
11431-235_3;P46063;;RECQL	-0.0198758	0.0253268	-0.784774	0.433454	-0.0331445	0.0297343	-1.11469	0.266234	0.087583	0.0934993	0.936724	0.349957
11432-11_3;O60828;;PQBP1	0.0116655	0.00735762	1.5855	0.114337	0.00986238	0.00866106	1.1387	0.256106	0.0118316	0.0273413	0.432735	0.665645
11433-11_3;Q96GX1;;TCTN2	0.00860086	0.0186767	0.460514	0.64562	-0.0137328	0.0217234	-0.632169	0.527958	-0.0363133	0.0684235	-0.530714	0.596172
11436-6_3;Q16352;9118;INA	0.0157278	0.0228588	0.68804	0.49218	0.0258769	0.026402	0.980112	0.328148	-0.0493721	0.0834686	-0.591505	0.554812
11438-6_3;P25686;;DNAJB2	0.0260862	0.0205554	1.26907	0.205795	-0.00768728	0.0241526	-0.31828	0.750583	0.102732	0.0755564	1.35967	0.175364
11439-88_3;Q8IUC4;;RHPN2	0.0037988	0.0139134	0.273033	0.785093	0.00787091	0.0162966	0.482979	0.629607	0.0136912	0.0514176	0.266274	0.790286
11440-58_3;O14543;9021;SOCS3	-0.00370261	0.0120008	-0.30853	0.757981	-0.014885	0.0140503	-1.05941	0.290612	0.0105807	0.0439202	0.240907	0.809859
11441-11_3;P06737;5836;PYGL	0.00807138	0.0330477	0.244234	0.807282	0.0329692	0.0385411	0.855428	0.393266	0.209233	0.121277	1.72526	0.0859182
11442-1_3;Q8NFT8;92737;DNER	-0.0133332	0.0152286	-0.875538	0.382277	-0.00213831	0.0177652	-0.120365	0.904308	-0.0315196	0.0592449	-0.532022	0.59527
11444-49_3;Q9H1D9;;POLR3F	0.0262916	0.0114474	2.29673	0.022597	0.00981652	0.0135196	0.726094	0.468571	-0.0017543	0.042809	-0.0409797	0.96735
11448-34_3;P51570;2584;GALK1	0.00510298	0.00861464	0.592361	0.554234	0.0218282	0.0100246	2.17745	0.0305402	-0.0183036	0.0319754	-0.572428	0.567633
11449-22_3;P52907;829;CAPZA1	0.043772	0.0287375	1.52317	0.129207	-9.82438e-05	0.0338806	-0.00289971	0.997689	0.0902787	0.10605	0.851283	0.395572
11450-110_3;P07237;5034;P4HB	-0.00903788	0.017558	-0.514743	0.607264	-0.00351693	0.0204742	-0.171774	0.863778	0.0141723	0.0684717	0.206981	0.836222
11454-87_3;O75821;8666;EIF3G	0.0153724	0.0194712	0.789495	0.430705	0.00402539	0.022885	0.175896	0.860543	0.106338	0.071693	1.48324	0.139496
11456-2_3;Q96LZ2;;MAGEB10	-0.00201649	0.0130199	-0.154877	0.877064	0.00684395	0.0154564	0.442792	0.658364	-0.0209863	0.0482991	-0.434506	0.664359
11457-53_3;Q14376;2582;GALE	0.0174772	0.0116898	1.49507	0.136362	0.00532416	0.0137802	0.386364	0.69961	-0.0165295	0.046243	-0.357449	0.721106
11458-30_3;Q15365;5093;PCBP1	0.0100983	0.0155819	0.64808	0.517634	0.0030509	0.0183197	0.166537	0.867893	0.115838	0.0568237	2.03854	0.0427369
11459-81_3;P55199;8178;ELL	-0.00459308	0.00935956	-0.490737	0.624118	0.0154843	0.0108719	1.42425	0.155838	0.028339	0.0344041	0.82371	0.411025
11462-8_3;O43251;23543;RBFOX2	-0.00380886	0.0105735	-0.360226	0.719033	-0.0105908	0.0123455	-0.857865	0.391927	0.0191115	0.0413373	0.462331	0.644314
11464-9_3;Q01201;5971;RELB	0.00733469	0.0126891	0.578029	0.563849	-0.000832513	0.0148316	-0.056131	0.95529	0.00361424	0.0469354	0.0770045	0.938692
11465-4_3;Q8IZ08;;GPR135	0.010684	0.0129388	0.825734	0.409892	-0.00368831	0.0151119	-0.244067	0.807417	0.0330096	0.0503321	0.655837	0.512647
11468-15_3;Q9Y4C8;;RBM19	-0.0209552	0.0415003	-0.504942	0.614115	-0.0142812	0.0486435	-0.293589	0.769354	0.182641	0.153551	1.18944	0.235571
11476-43_3;Q9UN37;27183;VPS4A	0.0139353	0.0178962	0.778674	0.437028	0.00326159	0.020932	0.155818	0.876322	0.0554851	0.0661036	0.839366	0.402196
11480-1_3;P30838;218;ALDH3A1	0.00862416	0.0128813	0.669509	0.503892	-0.0015454	0.0151429	-0.102055	0.918809	-0.0278193	0.0478127	-0.58184	0.561287
11481-25_3;Q8TDQ0;84868;HAVCR2	-0.00609387	0.0295572	-0.206172	0.836854	-0.0300032	0.0346518	-0.865848	0.387552	0.0255429	0.109243	0.233818	0.815352
11486-26_3;Q15697;;ZNF174	0.00883544	0.0125013	0.706763	0.480486	0.00162217	0.014755	0.109941	0.91256	-0.132344	0.0453233	-2.92001	0.00387673
11487-4_3;Q08629;6695;SPOCK1	-0.0160619	0.0102604	-1.56542	0.118968	-0.00894837	0.0120585	-0.74208	0.458857	-0.0733384	0.0377908	-1.94064	0.0536212
11490-42_3;P11441;;UBL4A	0.0233655	0.0246813	0.94669	0.344865	-0.0294053	0.0288554	-1.01906	0.309326	0.0732247	0.0912414	0.802538	0.423132
11493-169_3;Q96FJ2;;DYNLL2	0.0115408	0.0259144	0.445344	0.656523	-0.0132879	0.0303463	-0.437876	0.66192	0.12723	0.0953923	1.33376	0.183707
11494-4_3;O00472;;ELL2	0.0100323	0.0102393	0.979785	0.328304	-0.00752165	0.0119694	-0.628405	0.530412	-0.0856767	0.0372645	-2.29915	0.0224659
11505-1_3;P28907;952;CD38	-0.0093438	0.0114909	-0.81315	0.417044	0.00351345	0.013472	0.260796	0.794503	-0.0224962	0.0419146	-0.536715	0.592027
11510-31_3;O14791;8542;APOL1	0.043155	0.0169188	2.55071	0.0114456	-0.00490206	0.0200766	-0.244168	0.807333	0.0207203	0.0634244	0.326692	0.744219
11510-51_3;O14791;8542;APOL1	0.0458331	0.0280752	1.63251	0.104035	-0.0190617	0.0330041	-0.577556	0.564169	0.00273064	0.104356	0.0261665	0.979149
11513-92_3;P28907;952;CD38	0.0157079	0.00887515	1.76988	0.0781848	-0.000909471	0.0104503	-0.0870281	0.930731	0.0150702	0.0328446	0.458832	0.646825
11514-196_3;P13987;966;CD59	-0.0109745	0.00920987	-1.1916	0.23473	-0.0262849	0.0107017	-2.45614	0.0148369	-0.0246859	0.0342428	-0.720906	0.471751
11516-7_3;P07148;2168;FABP1	-0.0361367	0.0247386	-1.46074	0.145546	-0.0487332	0.0289669	-1.68237	0.0939481	-0.0389916	0.0922058	-0.422876	0.672808
11530-37_3;P08397;3145;HMBS	-0.0525998	0.0688758	-0.76369	0.445897	-0.0362154	0.0812852	-0.445535	0.656386	-0.0788116	0.254649	-0.309491	0.75725
11531-24_3;Q9H7M9;;C10orf54	-0.0019942	0.0141416	-0.141017	0.887991	0.000573505	0.0165711	0.0346088	0.972424	0.0314419	0.0519571	0.605152	0.545725
11534-6_3;Q3SXY7;;LRIT3	0.0151094	0.00912254	1.65627	0.0991667	0.0102366	0.01067	0.959378	0.338477	-0.00656404	0.0334784	-0.196068	0.844748
11536-9_3;Q5VVJ2;;MYSM1	0.0138091	0.0107951	1.2792	0.202213	-0.0078637	0.0125971	-0.624245	0.533132	-0.100474	0.0417188	-2.40837	0.0168715
11537-12_3;Q9UP52;7036;TFR2	-0.0208394	0.0143818	-1.44901	0.148798	-0.0127386	0.0168822	-0.754558	0.451344	-0.0559026	0.053259	-1.04964	0.295069
11538-216_3;O95822;;MLYCD	0.011634	0.010392	1.11952	0.264191	-0.00519075	0.012258	-0.423457	0.672393	-0.00438315	0.0385357	-0.113743	0.90955
11539-4_3;P56134;9551;ATP5J2	0.000571206	0.00947872	0.060262	0.952003	0.00806598	0.0110093	0.732649	0.464575	-0.06674	0.0366722	-1.81991	0.0701698
11540-37_3;O43524;2309;FOXO3	-0.00904688	0.0122931	-0.735933	0.462581	-0.00921631	0.0144875	-0.636155	0.525359	0.0127097	0.0454553	0.279609	0.780049
11542-11_3;Q96A57;;TMEM230	0.00602994	0.00731322	0.824525	0.410555	0.0045112	0.00858497	0.525476	0.599794	-0.0569372	0.0268989	-2.11671	0.0354341
11543-84_3;Q9UHB6;51474;LIMA1	-0.0120946	0.0142976	-0.845919	0.398547	0.0105265	0.0168509	0.624684	0.532847	-0.0187839	0.0531512	-0.353405	0.724135
11544-39_3;Q92576;23469;PHF3	0.0153813	0.0328306	0.468503	0.639902	-0.0190542	0.0384331	-0.495777	0.620561	0.100052	0.120613	0.829528	0.40773
11545-9_3;Q92956;8764;TNFRSF14	0.00759642	0.010428	0.728464	0.467122	0.00833665	0.0123222	0.676555	0.499416	-0.0822938	0.0381769	-2.15559	0.0322262
11546-7_3;Q8WWM9;114757;CYGB	-0.0193272	0.0178672	-1.08171	0.280603	0.0120218	0.0208952	0.575337	0.565671	0.000501333	0.0658845	0.00760927	0.993936
11547-84_3;O15146;;MUSK	-0.00412415	0.0198129	-0.208155	0.83531	-0.0189527	0.0236488	-0.801425	0.423792	0.124026	0.0720842	1.72057	0.0868021
11548-84_3;P30304;993;CDC25A	-0.0385471	0.0254253	-1.51609	0.130993	-0.00619402	0.0299306	-0.206946	0.836251	-0.107028	0.093735	-1.14182	0.254824
11549-6_3;P61371;3670;ISL1	0.00376492	0.0106382	0.353907	0.723759	0.00196948	0.0125506	0.156923	0.875454	0.00189877	0.0391707	0.0484743	0.961384
11551-16_3;Q9P0W2;;HMG20B	0.00711643	0.0120633	0.589925	0.555872	-0.00556241	0.0140656	-0.395463	0.692901	0.0580354	0.0438215	1.32436	0.186817
11556-19_3;Q8N6T3;55738;ARFGAP1	0.000700537	0.011526	0.0607786	0.951592	0.00557216	0.0135021	0.412688	0.680247	-0.00862484	0.0427632	-0.201688	0.840351
11557-3_3;Q9HCE7;57154;SMURF1	-0.00227153	0.0112455	-0.201995	0.840114	0.00329697	0.01322	0.249392	0.803299	-0.0172825	0.0413438	-0.418018	0.676357
11560-76_3;Q14934;4776;NFATC4	8.17e-06	0.00768227	0.00106284	0.999153	0.000145507	0.00905417	0.0160708	0.987193	0.0291128	0.0281902	1.03273	0.302903
11561-32_3;Q6ZSG1;;RNF165	0.01958	0.0377791	0.518276	0.604799	0.00761609	0.044142	0.172536	0.863178	0.125163	0.139379	0.898003	0.370188
11562-9_3;P56282;5427;POLE2	0.0037335	0.00890943	0.419051	0.675601	0.00485928	0.0103951	0.467457	0.640651	-0.0229283	0.0327285	-0.700562	0.484341
11563-51_3;Q96C24;94121;SYTL4	0.0127873	0.0128081	0.998375	0.31922	-0.0103179	0.0149648	-0.689478	0.491266	-0.100282	0.0498332	-2.01235	0.0454303
11565-58_3;P17027;;ZNF23	-0.00117335	0.0138262	-0.0848639	0.93245	-0.0222526	0.0161305	-1.37954	0.169189	-0.0216856	0.0509421	-0.42569	0.670767
11566-48_3;Q14CN4;140807;KRT72	0.00192844	0.0109418	0.176246	0.860268	-0.000463251	0.0127542	-0.0363216	0.97106	0.00734795	0.0402377	0.182614	0.855275
11567-23_3;P21506;;ZNF10	0.0302855	0.0174175	1.73879	0.0835093	0.0120437	0.0205984	0.58469	0.559372	-0.0609064	0.0649439	-0.937831	0.349389
11568-2_3;P68106;2281;FKBP1B	-0.00392867	0.0440951	-0.0890955	0.929089	-0.0970465	0.0510791	-1.89992	0.0587813	-0.0446854	0.162886	-0.274335	0.78409
11570-94_3;Q9UHQ4;;BCAP29	-0.0108876	0.0131688	-0.826774	0.409295	-0.0099859	0.0157537	-0.633878	0.526844	-0.0210778	0.0485419	-0.434219	0.664571
11571-75_3;Q07444;3823;KLRC3	0.00933039	0.0106955	0.87237	0.383984	0.00043214	0.0124767	0.0346357	0.972403	-0.0380236	0.0393484	-0.966333	0.334969
11572-4_3;P50570;1785;DNM2	0.00365068	0.0239435	0.152471	0.878961	0.0145058	0.0282206	0.514017	0.607776	0.135043	0.0879924	1.53471	0.126346
11573-3_3;Q13247;;SRSF6	-0.0237649	0.0246068	-0.965786	0.335236	-0.00968111	0.028953	-0.334373	0.738424	0.155949	0.0904448	1.72425	0.0861001
11582-63_3;O60884;10294;DNAJA2	0.0110967	0.0139113	0.797676	0.425947	0.016877	0.0162035	1.04156	0.298795	0.0908039	0.0508546	1.78556	0.0755935
11586-2_3;Q6UXK5;57633;LRRN1	0.0139496	0.0152479	0.914854	0.361293	-0.00146391	0.0178431	-0.0820436	0.934688	-0.123536	0.0557854	-2.21448	0.0278458
11587-5_3;Q8IWI9;;MGA	0.00898305	0.0153418	0.585527	0.558807	-0.0151154	0.017903	-0.844295	0.399443	-0.161914	0.0556645	-2.90875	0.00400984
11590-5_3;Q86U06;;RBM23	0.00342892	0.0222602	0.154038	0.877727	0.00221839	0.0262005	0.0846698	0.932604	0.019288	0.0819194	0.235451	0.814087
11591-43_3;O43663;9055;PRC1	0.00754151	0.00924492	0.815746	0.41557	-0.0213612	0.0108574	-1.96744	0.0504489	-0.0162201	0.0340138	-0.476869	0.633951
11592-1_3;Q15717;1994;ELAVL1	0.0292729	0.0198623	1.47379	0.142013	-0.019883	0.0233505	-0.851503	0.395447	0.00373071	0.0780639	0.0477904	0.961928
11593-21_3;Q07325;4283;CXCL9	-0.0118089	0.00670967	-1.75999	0.0798455	0.00872473	0.00786385	1.10947	0.268477	-0.00259802	0.0248558	-0.104524	0.916852
11596-47_3;P51815;;ZNF75D	-0.00518868	0.00888397	-0.584049	0.559808	-0.00876267	0.0104357	-0.839684	0.402031	-0.0187642	0.0325423	-0.576611	0.564814
11601-26_3;Q14562;;DHX8	-0.00107656	0.0133356	-0.0807281	0.935734	0.0243981	0.0156241	1.56157	0.119873	-0.0638358	0.0490684	-1.30096	0.194679
11602-12_3;Q99829;8904;CPNE1	-0.000975155	0.0130229	-0.0748798	0.940381	0.000711612	0.0152488	0.0466666	0.962823	-0.0421345	0.0480147	-0.877533	0.381186
11606-22_3;O75190;;DNAJB6	0.00209065	0.0184934	0.113049	0.910097	-0.0082812	0.0217118	-0.381415	0.703272	0.0550966	0.0681934	0.807945	0.420015
11607-15_3;O95696;23774;BRD1	-4.26e-05	0.0153424	-0.00277699	0.997787	-0.0157989	0.0179468	-0.880322	0.379672	-0.0467027	0.0563445	-0.828877	0.408097
11608-5_3;Q9GZQ8;;MAP1LC3B	0.0205223	0.0172171	1.19197	0.234587	0.0145166	0.0202609	0.716485	0.474469	0.0408768	0.0640313	0.638387	0.523901
11614-29_3;P84090;2079;ERH	0.00210694	0.0169543	0.124271	0.901218	0.0146376	0.0197557	0.74093	0.459552	0.0248991	0.0623827	0.399135	0.690194
11615-16_3;Q9UN19;27071;DAPP1	0.00328822	0.0338784	0.0970595	0.922771	-0.0467735	0.0394624	-1.18527	0.237245	0.0414137	0.124606	0.332357	0.739949
11616-9_3;Q00613;3297;HSF1	-0.0135794	0.0201799	-0.672915	0.501724	-0.0297877	0.0236369	-1.26022	0.208955	0.0567354	0.074501	0.76154	0.447169
11617-1_3;P20701;3683;ITGAL	-0.00425301	0.00844133	-0.503832	0.614903	-0.000663469	0.00977332	-0.0678858	0.945941	-0.0353574	0.0306562	-1.15335	0.250064
11618-83_3;P10242;4602;MYB	-0.0046827	0.00983416	-0.476167	0.634446	0.00831736	0.0114506	0.726371	0.468413	-0.0215702	0.0360288	-0.598694	0.550016
11626-7_3;Q13404;387522;UBE2V1	0.00703244	0.0232242	0.302807	0.762334	-0.0083351	0.0272624	-0.305736	0.760105	0.138233	0.0849175	1.62785	0.105041
11629-36_3;Q9BUZ4;9618;TRAF4	0.0114774	0.0136101	0.843301	0.400015	0.00506548	0.0160283	0.316035	0.752289	0.00620503	0.0503578	0.123219	0.902051
11633-89_3;O95433;10598;AHSA1	0.0105557	0.0116753	0.904108	0.366955	0.0269519	0.0137705	1.95722	0.0516218	0.0340842	0.0433549	0.786168	0.432639
11634-32_3;O43665;6001;RGS10	0.0212434	0.028708	0.739984	0.46012	-0.00234887	0.0336167	-0.0698722	0.944361	0.0721749	0.106086	0.680344	0.497022
11636-33_3;P37802;8407;TAGLN2	0.0143861	0.0227426	0.632562	0.527702	-0.0064477	0.0265702	-0.242667	0.808498	0.0743746	0.0835924	0.889729	0.37462
11638-42_3;O43825;;B3GALT2	0.0135363	0.0123543	1.09568	0.274447	-0.022041	0.0143953	-1.53112	0.127209	-0.104679	0.0451891	-2.31646	0.0214749
11643-73_3;Q8TDB6;;DTX3L	0.000407429	0.0297135	0.0137119	0.989073	-0.0344476	0.0344727	-0.999271	0.318802	0.119295	0.108447	1.10002	0.272569
11645-9_3;P13674;5033;P4HA1	0.00515201	0.0109984	0.468435	0.63995	-0.00416409	0.0128768	-0.323379	0.746724	-0.0151988	0.0406209	-0.374162	0.708654
11646-4_3;Q7L1S5;83539;CHST9	-0.0186231	0.0158677	-1.17364	0.241855	0.0222511	0.0186512	1.19301	0.2342	-0.0272535	0.0588568	-0.463047	0.643806
11647-6_3;Q9ULW2;11211;FZD10	0.000199934	0.0135343	0.0147723	0.988228	0.00590405	0.0159014	0.371291	0.710788	0.0481548	0.0501106	0.960972	0.337651
11649-3_3;Q8IYB5;;SMAP1	-0.000566315	0.0104077	-0.0544129	0.956657	0.0155559	0.0122744	1.26735	0.206414	0.0794051	0.038083	2.08505	0.0382562
11651-24_3;Q9UL18;;AGO1	0.009189	0.0164221	0.559553	0.576375	-0.0212921	0.0192645	-1.10525	0.270303	-0.029258	0.0604259	-0.484197	0.628746
11653-69_3;P48067;;SLC6A9	0.0149644	0.0173907	0.86048	0.390496	-0.0207126	0.0202084	-1.02495	0.306553	-0.0691235	0.0636274	-1.08638	0.278545
11654-77_3;Q8IZ57;;NRSN1	-0.000763865	0.0114015	-0.0669969	0.946647	-0.0118731	0.0133344	-0.890412	0.374249	-0.0438807	0.0420296	-1.04404	0.297649
11656-110_3;Q9UI08;51466;EVL	0.0172328	0.0162119	1.06297	0.288998	0.0112546	0.0189687	0.593326	0.553593	0.0636108	0.059373	1.07138	0.285213
11657-86_3;O14512;30837;SOCS7	-0.00802599	0.00981026	-0.818122	0.414202	0.00236467	0.0114202	0.207059	0.836161	-0.0285637	0.0359507	-0.794524	0.427775
11659-31_3;Q14677;9685;CLINT1	-0.0182821	0.0386753	-0.472706	0.636909	-0.0274674	0.0450888	-0.609186	0.543053	0.148764	0.150645	0.987514	0.324516
11661-11_3;Q9C000;;NLRP1	-0.0184822	0.0129515	-1.42704	0.155054	0.00321272	0.0151375	0.212236	0.832129	-0.0109952	0.047423	-0.231854	0.816877
11664-32_3;Q8N6H7;;ARFGAP2	0.0128283	0.0397969	0.322345	0.747509	-0.0123651	0.0467209	-0.264658	0.79153	-0.0771983	0.147096	-0.524816	0.60026
11666-72_3;P57771;;RGS8	-0.0154167	0.013809	-1.11642	0.265499	0.0217332	0.016144	1.34621	0.179667	0.029749	0.0511262	0.581874	0.561267
11667-29_3;Q63HR2;;TNS2	0.00680894	0.00991471	0.686751	0.492983	-0.00837633	0.0115905	-0.722686	0.470662	-0.0141005	0.036653	-0.384703	0.700839
11669-39_3;Q9H2Y9;;SLCO5A1	-0.00690101	0.0116397	-0.592885	0.553893	-0.0120671	0.0136592	-0.883437	0.378006	-0.0248402	0.0429988	-0.577696	0.564085
11670-18_3;Q96P66;;GPR101	0.000298447	0.0123172	0.0242301	0.980692	0.015135	0.014568	1.03892	0.300027	0.0121712	0.0455064	0.267461	0.789374
11671-19_3;P55201;;BRPF1	-0.00483013	0.00989754	-0.488014	0.62604	0.00146207	0.0116524	0.125474	0.900266	0.0238306	0.0365358	0.652253	0.514938
11672-17_3;Q96L93;;KIF16B	0.00484804	0.0123317	0.393138	0.694611	0.00455028	0.0144518	0.314858	0.753177	-0.0669775	0.0453484	-1.47695	0.141166
11677-17_3;Q8IZN3;;ZDHHC14	0.0019446	0.015953	0.121895	0.903099	-0.00889131	0.0185201	-0.48009	0.631663	0.0824686	0.05786	1.42531	0.155551
11678-105_3;Q9UKL4;;GJD2	-0.00208268	0.0122405	-0.170147	0.865056	0.00897851	0.0142014	0.632226	0.527917	-0.0263737	0.044762	-0.589198	0.556353
11681-8_3;P52594;3267;AGFG1	0.0139583	0.0251319	0.555399	0.579205	-0.00129179	0.0294507	-0.0438626	0.965055	0.0752553	0.0927784	0.811129	0.418197
11682-7_3;Q9H3M7;10628;TXNIP	0.00777642	0.0109395	0.710854	0.477945	0.0103363	0.0128421	0.804878	0.421779	-0.0462961	0.040514	-1.14272	0.254426
11683-19_3;Q9NZ52;;GGA3	0.00102732	0.0231068	0.0444595	0.96458	-0.0194276	0.0269837	-0.719975	0.472337	0.0836355	0.084794	0.986338	0.325097
11690-47_3;Q9UJX3;;ANAPC7	0.0192054	0.0110252	1.74195	0.0829536	0.00792909	0.0130431	0.607917	0.543887	-0.0395888	0.0411179	-0.962813	0.336728
11692-21_3;Q6S5L8;;SHC4	-0.00789822	0.0113959	-0.693074	0.489011	0.00170495	0.0133931	0.1273	0.898822	-0.0601358	0.0421273	-1.42748	0.154893
11696-7_3;P29373;1382;CRABP2	-0.0272766	0.0107428	-2.53907	0.0118253	-0.00957707	0.0126959	-0.754343	0.451473	0.016955	0.0400841	0.422987	0.67273
11699-16_3;Q12974;8073;PTP4A2	0.0533764	0.0355202	1.50271	0.134382	0.0197401	0.0416915	0.47348	0.636351	0.0701244	0.131827	0.531943	0.595315
11708-2_3;P31025;3933;LCN1	-0.0122038	0.0110026	-1.10917	0.268625	-0.00241411	0.0129834	-0.185938	0.852673	0.00891981	0.0406423	0.219471	0.826496
11709-29_3;Q92523;1375;CPT1B	-0.0159284	0.0146197	-1.08952	0.277146	-0.00385897	0.0172087	-0.224245	0.822779	-0.0329369	0.0543428	-0.606094	0.545092
11712-207_3;Q9H3U1;55898;UNC45A	-0.00927195	0.0141278	-0.656293	0.512337	-0.0175591	0.0164856	-1.06512	0.288017	0.044861	0.0521334	0.860505	0.390469
11715-1_3;P14859;;POU2F1	0.000574305	0.00862237	0.0666064	0.946958	0.00623954	0.0101766	0.613125	0.540451	0.0196448	0.031709	0.619532	0.536231
11716-28_3;A6NDA9;;LRIT2	0.0157878	0.0171934	0.918245	0.359549	-0.00193939	0.0198515	-0.0976948	0.922268	-0.0225235	0.062171	-0.362283	0.717507
11814-29_3;P08581;4233;MET	-0.0205352	0.014312	-1.43483	0.152783	-0.0225976	0.0167783	-1.34684	0.179444	-0.0121425	0.0533422	-0.227633	0.820147
11816-84_3;O60674;3717;JAK2	0.0261232	0.0169914	1.53744	0.125664	0.0310953	0.0198659	1.56526	0.119	-0.0125687	0.0631178	-0.199132	0.842349
11817-1_3;P23443;6198;RPS6KB1	-0.0118281	0.0161063	-0.734377	0.463523	0.00807326	0.0188754	0.427714	0.669289	-0.0240236	0.0592845	-0.405225	0.685717
11825-27_3;Q9UBK2;10891;PPARGC1A	0.00936383	0.0100202	0.934497	0.351106	-0.0134634	0.0116413	-1.15652	0.248765	-0.0502046	0.0366148	-1.37116	0.17177
11827-7_3;P51449;;RORC	0.00580158	0.0181724	0.319253	0.749851	-0.0103385	0.0215571	-0.479589	0.632016	-0.00757357	0.0668988	-0.113209	0.909972
11830-48_3;Q06124;5781;PTPN11	-0.00293852	0.0195908	-0.149995	0.88091	0.00517275	0.022938	0.22551	0.821798	0.0528407	0.0719205	0.73471	0.46332
11833-83_3;Q16595;2395;FXN	0.00671651	0.011687	0.574701	0.566103	-0.0116054	0.0136376	-0.850985	0.395738	-0.0570168	0.0428413	-1.33088	0.184657
11835-8_3;Q9NZC2;54209;TREM2	0.0131482	0.0101976	1.28935	0.198676	0.0101776	0.011977	0.849761	0.396412	0.00751153	0.0378031	0.198701	0.842686
11836-144_3;Q08345;780;DDR1	-0.0237514	0.0108329	-2.19251	0.0294254	-0.0135114	0.0127526	-1.0595	0.290572	0.0581503	0.0401065	1.4499	0.148558
11837-7_3;Q9Y5U5;8784;TNFRSF18	0.020665	0.016555	1.24826	0.213319	-0.00138282	0.0198718	-0.0695869	0.944588	0.0270574	0.0611067	0.442789	0.658372
11838-130_3;Q92508;9780;PIEZO1	-0.00729177	0.0179767	-0.405623	0.685428	-0.00796187	0.0213167	-0.373503	0.709147	-0.0174192	0.0665008	-0.26194	0.793622
11851-21_3;Q9NZC2;54209;TREM2	0.00422007	0.0123665	0.34125	0.73325	-0.00883503	0.0146808	-0.601807	0.54794	-0.0252984	0.045876	-0.551451	0.5819
11860-3_3;Q9H078;81570;CLPB	-0.0168583	0.0132093	-1.27624	0.203266	-0.00469837	0.0154979	-0.303162	0.762063	-0.0663751	0.0485488	-1.36718	0.173016
11872-9_3;Q9Y5G3;;PCDHGB1	0.0028783	0.0214719	0.13405	0.89349	0.0193642	0.0249325	0.776663	0.438223	-0.031025	0.0785568	-0.394938	0.693286
11890-2_3;Q86XK7;340547;VSIG1	0.100419	0.0314736	3.19059	0.00163209	-0.00819223	0.0375957	-0.217903	0.827711	0.0744136	0.118814	0.626303	0.53178
11895-21_3;Q9H8L6;79812;MMRN2	0.0447291	0.0549681	0.813728	0.416701	0.00687747	0.0645651	0.10652	0.915269	0.162034	0.203965	0.794422	0.427826
11910-27_3;Q92988;;DLX4	0.028278	0.0254511	1.11107	0.267772	-0.0299561	0.0298358	-1.00403	0.316487	-0.166715	0.0940089	-1.7734	0.0775715
11911-13_3;Q9NT99;94030;LRRC4B	0.00918358	0.00985457	0.931911	0.352443	0.00130266	0.0115862	0.112432	0.910587	0.0251599	0.0364344	0.690553	0.490602
11912-45_3;Q6NUJ2;;C11orf87	-0.0070189	0.00895675	-0.783643	0.434128	0.00540388	0.0103954	0.519834	0.603724	0.00701494	0.0326908	0.214585	0.830298
11917-8_3;Q6ZNG9;;KRBA2	0.0100416	0.0160017	0.627535	0.53099	0.0030032	0.0187629	0.160061	0.872987	0.0234815	0.0589095	0.398602	0.690591
11918-54_3;Q6ZVD7;;STOX1	-0.00749803	0.014465	-0.518355	0.604754	-0.00632563	0.0168082	-0.376343	0.70704	-0.0348452	0.0527116	-0.661053	0.509299
11919-84_3;Q3SXY7;;LRIT3	-0.00266789	0.0278216	-0.0958928	0.923697	0.0306415	0.0323851	0.94616	0.345154	-0.0805331	0.107882	-0.746493	0.456205
11926-23_3;Q6PD74;79719;AAGAB	0.0118963	0.0430246	0.2765	0.782432	-0.00648175	0.0503805	-0.128656	0.897751	0.12419	0.158804	0.782034	0.435063
11927-3_3;Q9NW13;;RBM28	0.000247161	0.0188795	0.0130915	0.989567	-0.0223762	0.0222157	-1.00722	0.31497	-0.0490545	0.0735471	-0.666981	0.505506
11934-9_3;Q68E01;65123;INTS3	0.0168662	0.0124489	1.35484	0.176899	0.0287351	0.0144953	1.98237	0.0487168	0.00886897	0.046131	0.192256	0.847724
11939-11_3;P80108;2822;GPLD1	-0.00291153	0.0249208	-0.116832	0.907104	-0.0457985	0.0288692	-1.58641	0.114129	-0.0635133	0.0914865	-0.694237	0.48829
11949-25_3;P01133;1950;EGF	0.0012463	0.0172853	0.072102	0.942589	0.00589125	0.0203109	0.290054	0.77206	0.0133723	0.0678776	0.197006	0.844013
11952-1_3;Q8IVU1;9543;IGDCC3	0.013014	0.00896045	1.45238	0.147873	0.00741346	0.0104621	0.708601	0.479351	0.0501626	0.0328085	1.52895	0.127767
11955-1_3;Q07960;392;ARHGAP1	0.0327986	0.0560558	0.585106	0.559087	-0.0435699	0.0656639	-0.663529	0.507699	0.254459	0.207406	1.22687	0.221208
11967-23_3;P29762;1381;CRABP1	-0.017453	0.0144716	-1.20602	0.229155	0.00353853	0.017017	0.207941	0.835475	0.0126329	0.0536427	0.235501	0.814047
11969-5_3;P29034;6273;S100A2	-0.0215668	0.0119566	-1.80375	0.0726829	0.00095763	0.0140198	0.0683057	0.945606	0.0486596	0.0440814	1.10386	0.2709
11986-30_3;Q99460;5707;PSMD1	0.00500379	0.0144746	0.345695	0.729916	-0.00160111	0.0171419	-0.0934037	0.925672	-0.0148837	0.0532563	-0.279474	0.780155
11988-24_3;Q9HD43;5794;PTPRH	0.00572727	0.012444	0.460244	0.645809	0.00106379	0.0145631	0.0730467	0.941837	-0.077919	0.0456733	-1.70601	0.0894573
11989-35_3;Q8N766;;EMC1	-0.000942865	0.0106955	-0.0881552	0.929837	-0.000497124	0.0124442	-0.0399484	0.968172	-0.0306664	0.0390833	-0.784643	0.433539
11993-227_3;P05023;476;ATP1A1	-0.00873742	0.0265135	-0.329545	0.742072	0.0334554	0.0305173	1.09628	0.274214	-0.0592129	0.0960708	-0.616347	0.538333
12001-7_3;Q07157;7082;TJP1	-0.00779402	0.0270142	-0.288516	0.773235	0.0814213	0.0309994	2.62655	0.00925815	0.233816	0.103727	2.25415	0.0252142
12008-3_3;P09564;924;CD7	-0.0177854	0.0176602	-1.00709	0.315029	-0.0514144	0.0203137	-2.53102	0.0120918	-0.0955865	0.0647186	-1.47696	0.141157
12012-33_3;P82279;23418;CRB1	-0.00186177	0.00997232	-0.186694	0.852079	0.00466788	0.0116386	0.401069	0.688773	-0.0637623	0.0363996	-1.75173	0.081266
12014-19_3;Q03393;;PTS	0.00719134	0.0357042	0.201415	0.840566	0.00854415	0.0417564	0.204619	0.838065	0.113974	0.131717	0.865297	0.387845
12016-60_3;P22681;867;CBL	0.0339275	0.0251854	1.34711	0.179369	-0.0359245	0.0295118	-1.21729	0.224834	0.103805	0.092747	1.11923	0.264297
12018-84_3;Q9H3S4;;TPK1	-0.0025101	0.0071812	-0.349537	0.727035	0.00536398	0.00840263	0.63837	0.523925	-0.00882613	0.0262686	-0.335996	0.737208
12020-39_3;P07738;669;BPGM	-0.0457342	0.0357127	-1.28062	0.201734	-0.0675723	0.0418704	-1.61384	0.108056	-0.0791688	0.13165	-0.601358	0.548247
12022-12_3;Q13485;4089;SMAD4	0.00765854	0.0199192	0.38448	0.701007	-0.0351648	0.0232367	-1.51332	0.13168	0.110843	0.072846	1.52161	0.12959
12030-82_3;P17661;1674;DES	-0.0186481	0.0202284	-0.921878	0.35764	0.017563	0.0239318	0.733877	0.463835	0.0560498	0.0744341	0.753012	0.452278
12033-3_3;O43683;699;BUB1	-0.00476336	0.0146273	-0.32565	0.745015	0.0145837	0.0171698	0.849379	0.396642	0.0694089	0.0531547	1.30579	0.19306
12034-28_3;Q01518;10487;CAP1	0.000869481	0.0499008	0.0174242	0.986114	0.0827873	0.0581952	1.42258	0.156301	0.221652	0.184513	1.20128	0.230957
12041-33_3;P34931;3305;HSPA1L	-0.0292812	0.0216992	-1.34941	0.178658	-0.00766878	0.0253069	-0.303031	0.762166	0.0800167	0.0791529	1.01091	0.313221
12046-51_3;Q13148;23435;TARDBP	-0.00961642	0.0107567	-0.893996	0.372343	0.00862375	0.0125585	0.686685	0.493035	-0.027771	0.039412	-0.704633	0.481816
12060-28_3;O95390;10220;GDF11	-0.0155654	0.01397	-1.1142	0.266437	0.00993358	0.0164172	0.605071	0.54577	-0.0439979	0.0518967	-0.847796	0.397494
12077-32_3;O14793;2660;MSTN	0.0183737	0.0133087	1.38058	0.168842	0.0125063	0.015657	0.798764	0.425309	-0.114395	0.0489767	-2.3357	0.020428
12329-21_3;Q15418;6195;RPS6KA1	0.00450401	0.012459	0.361505	0.71808	0.019661	0.0144647	1.35924	0.175507	-0.0099674	0.0486349	-0.204944	0.837812
12332-7_3;O00418;;EEF2K	8.5e-05	0.0259741	0.00327213	0.997392	-0.022328	0.030275	-0.737507	0.461618	-0.0358086	0.0958873	-0.373444	0.709186
12333-87_3;P49247;22934;RPIA	0.00148202	0.0133919	0.110666	0.911987	0.00424382	0.0157786	0.268961	0.788224	0.00736607	0.0492499	0.149565	0.881251
12334-25_3;P34896;6470;SHMT1	0.00521709	0.0179026	0.291415	0.771015	0.00214775	0.0210267	0.102144	0.918738	0.0369313	0.0663896	0.556282	0.578596
12338-27_3;Q63HQ2;;EGFLAM	-0.0465829	0.0245827	-1.89495	0.0594536	0.0398411	0.0286347	1.39136	0.165568	0.109718	0.0905545	1.21163	0.226998
12340-17_3;P49588;16;AARS	-0.00606236	0.0189247	-0.32034	0.749029	-0.00450732	0.0220907	-0.204036	0.838523	0.00473643	0.076251	0.0621164	0.950529
12341-8_3;Q16828;1848;DUSP6	-0.00507718	0.00853018	-0.595202	0.55234	-0.0119974	0.0100231	-1.19698	0.232646	-0.119675	0.0306112	-3.90953	0.000124287
12343-14_3;Q15057;23527;ACAP2	0.0167024	0.0197751	0.84462	0.399275	-0.00240559	0.0232487	-0.103472	0.917686	-0.00195188	0.0728404	-0.0267967	0.978647
12345-4_3;Q9UM13;;ANAPC10	0.00113231	0.00699749	0.161817	0.871603	0.00155006	0.00819943	0.189045	0.850237	0.00967598	0.0258515	0.374291	0.70856
12347-29_3;Q9BSQ5;;CCM2	-0.00622524	0.00942845	-0.660261	0.5098	0.0182338	0.0109899	1.65914	0.0985595	0.000618857	0.0348574	0.0177539	0.985852
12348-46_3;Q9NP81;;SARS2	-0.00355922	0.0119962	-0.296694	0.76699	0.00999814	0.014133	0.707434	0.480074	-0.00857208	0.0445198	-0.192545	0.847499
12350-86_3;P15036;;ETS2	-0.0209449	0.0099625	-2.10238	0.0366949	0.011394	0.0119001	0.957466	0.339418	0.0511265	0.0370189	1.38109	0.168698
12351-25_3;P42224;6772;STAT1	0.00805561	0.0290708	0.277104	0.781968	-0.0549855	0.033798	-1.62689	0.105232	0.182166	0.106647	1.70812	0.0890635
12352-70_3;Q96B67;;ARRDC3	-0.0776137	0.0337698	-2.29832	0.0225141	-0.0213905	0.0398613	-0.536622	0.592088	0.0164623	0.125757	0.130906	0.895973
12355-223_3;Q96E11;;MRRF	-0.00245824	0.0120575	-0.203877	0.838643	-0.00141988	0.0140719	-0.100902	0.919722	-0.0782895	0.0469451	-1.66768	0.096835
12356-65_3;P30626;6717;SRI	0.0437079	0.0307055	1.42345	0.156075	0.0159107	0.0362377	0.439066	0.661061	-0.00187305	0.11339	-0.0165187	0.986836
12357-41_3;O95721;9342;SNAP29	0.0132638	0.0150174	0.88323	0.378103	-1.9931e-05	0.0175243	-0.00113733	0.999094	-0.0920244	0.0549264	-1.67541	0.0953137
12358-6_3;P78318;3476;IGBP1	0.0141816	0.025216	0.562405	0.574434	-0.0310915	0.02974	-1.04544	0.297009	-0.0464267	0.0931412	-0.498455	0.61868
12361-102_3;P62070;22800;RRAS2	-0.0101406	0.0128316	-0.79028	0.430239	0.0096195	0.0149642	0.642834	0.52102	-0.0263796	0.0471875	-0.559037	0.576721
12363-70_3;Q92519;28951;TRIB2	-0.0042964	0.0103704	-0.414294	0.679074	-0.0100809	0.0120567	-0.836125	0.404017	-0.0799038	0.0377347	-2.11752	0.0353704
12365-108_3;Q9Y265;8607;RUVBL1	-0.00880139	0.0109325	-0.805064	0.421676	-0.00448156	0.0128565	-0.348584	0.727744	-0.00555504	0.0431012	-0.128884	0.897571
12366-16_3;P07320;1421;CRYGD	0.00139982	0.00789958	0.177201	0.85952	-0.00165915	0.00923623	-0.179635	0.857612	-0.0199953	0.0290309	-0.688761	0.491731
12367-52_3;Q8N5G2;;TMEM57	0.0101327	0.0135285	0.748988	0.454695	0.00944506	0.0158684	0.595211	0.552337	0.0560967	0.0498985	1.12422	0.262192
12368-18_3;Q92831;8850;KAT2B	0.00751369	0.0155356	0.483642	0.629139	0.00222333	0.0182553	0.121791	0.90318	0.024148	0.0574258	0.420507	0.674541
12370-30_3;Q13790;319;APOF	-0.0448452	0.0344973	-1.29996	0.195	-0.0400578	0.0404856	-0.989434	0.323558	0.0940636	0.128322	0.733026	0.464337
12372-50_3;P06753;7170;TPM3	0.000551275	0.0119143	0.0462701	0.963139	-0.00985313	0.0139785	-0.704875	0.481673	-0.0111933	0.0438168	-0.255456	0.798622
12373-73_3;P62995;6434;TRA2B	0.0101517	0.0300912	0.337364	0.736173	0.00376227	0.0353879	0.106315	0.915432	0.0705957	0.111081	0.635535	0.525758
12374-8_3;Q15102;;PAFAH1B3	-0.014577	0.0329349	-0.442602	0.658505	0.0492809	0.0387523	1.27169	0.204877	-0.00240708	0.121707	-0.0197776	0.984239
12376-85_3;P55273;1032;CDKN2D	0.0539847	0.0206475	2.61459	0.0095657	-0.0295929	0.0244144	-1.21211	0.226802	-0.122901	0.0770319	-1.59545	0.11208
12378-71_3;O15533;6892;TAPBP	-0.0318039	0.0174845	-1.81898	0.070339	-0.0203536	0.0204365	-0.995943	0.320424	0.0272818	0.0681121	0.400543	0.689164
12381-26_3;P16152;873;CBR1	0.00791467	0.0461776	0.171396	0.864073	-0.0409387	0.0541103	-0.756578	0.450131	0.126664	0.171131	0.740156	0.460013
12382-2_3;O95786;;DDX58	-0.0244844	0.0227064	-1.0783	0.282123	0.034469	0.0266015	1.29575	0.19647	0.0864752	0.0889626	0.97204	0.332138
12384-92_3;Q9H9Q2;;COPS7B	-0.00531896	0.0205434	-0.258914	0.795948	0.0309878	0.0239812	1.29217	0.197679	0.055851	0.0761311	0.733616	0.463978
12385-4_3;P20807;825;CAPN3	-0.0111638	0.00866795	-1.28794	0.199172	0.0120214	0.0103087	1.16615	0.244864	-0.0741353	0.0317652	-2.33385	0.0205398
12386-11_3;Q9H4A4;6051;RNPEP	0.0117247	0.0165419	0.708787	0.479228	0.0319202	0.0192475	1.65841	0.0987	-0.00590771	0.061168	-0.0965817	0.923149
12387-7_3;P50479;8572;PDLIM4	-0.00779154	0.0342247	-0.227659	0.820131	-0.0311365	0.040106	-0.776354	0.438405	-0.174916	0.125937	-1.38892	0.166316
12389-4_3;Q9Y5N6;23594;ORC6L	0.0123027	0.0107883	1.14038	0.255409	0.029845	0.0125035	2.38693	0.0178641	-0.0111994	0.0399849	-0.280092	0.779679
12391-27_3;Q9H5P4;;PDZD7	0.00102159	0.0134914	0.0757213	0.939712	0.0222484	0.0156603	1.42068	0.156878	-0.026153	0.0495849	-0.527439	0.59844
12392-30_3;P40616;;ARL1	0.0184942	0.0110546	1.67298	0.0957918	0.00830962	0.0130103	0.638697	0.523703	-0.0195902	0.041067	-0.47703	0.633828
12394-53_3;Q6UWD8;283897;C16orf54	-0.0278828	0.0198197	-1.40682	0.160965	0.0204463	0.0230602	0.886649	0.376287	-0.0730263	0.0721131	-1.01266	0.312391
12395-86_3;Q6PI48;;DARS2	0.0213173	0.0375112	0.568293	0.570435	-0.0174954	0.0435655	-0.401587	0.688391	0.044157	0.137474	0.321202	0.748372
12396-19_3;Q6NVY1;26275;HIBCH	-0.019036	0.0322088	-0.591019	0.555134	-0.00135141	0.0375957	-0.0359458	0.971359	-0.00164832	0.118565	-0.0139022	0.988921
12398-15_3;O43316;;PAX4	-0.00470751	0.0172515	-0.272875	0.785212	0.0127701	0.0201638	0.633317	0.527203	-0.039401	0.0637035	-0.618507	0.536899
12399-194_3;Q8IVM0;152137;CCDC50	-0.0232583	0.0146129	-1.59162	0.112946	0.0274416	0.017034	1.61099	0.108656	-0.03955	0.0540293	-0.73201	0.464963
12400-25_3;Q9NPD8;29089;UBE2T	0.00275774	0.00953349	0.289269	0.772658	0.0150894	0.0110834	1.36144	0.174819	-0.0130635	0.0350402	-0.372814	0.709659
12401-3_3;Q96FJ0;;STAMBPL1	-0.0121157	0.0106015	-1.14283	0.254394	0.00225939	0.0125165	0.180514	0.856921	0.0270195	0.039238	0.688604	0.491822
12403-30_3;Q96DA2;;RAB39B	-0.0036731	0.00839498	-0.437535	0.662165	0.0218463	0.00971542	2.24862	0.0255557	0.0425481	0.0308943	1.37722	0.169885
12406-119_3;O95661;9077;DIRAS3	-0.00874206	0.0148895	-0.587128	0.557737	-0.0117297	0.0174173	-0.673452	0.501387	-0.165971	0.0538523	-3.08197	0.00232665
12408-333_3;Q9UL26;57403;RAB22A	-0.00441469	0.0151912	-0.290608	0.771634	0.0177932	0.0177657	1.00155	0.317698	-0.00733752	0.0561184	-0.130751	0.896096
12409-90_3;Q96AH8;;RAB7B	-0.0235571	0.0187716	-1.25493	0.210878	-0.00312888	0.0219674	-0.142433	0.886873	-0.0622234	0.0691541	-0.89978	0.369254
12411-60_3;P61244;;MAX	-0.0109317	0.0309452	-0.35326	0.724241	-0.036812	0.0361583	-1.01808	0.309791	0.182448	0.113152	1.61242	0.108344
12414-31_3;P31946;7529;YWHAB	0.00991939	0.00977446	1.01483	0.311329	0.0179603	0.0114411	1.56981	0.117931	0.028696	0.0361298	0.794247	0.427927
12415-122_3;O60869;8721;EDF1	0.00557153	0.0129145	0.431418	0.666597	0.0230731	0.0150707	1.53099	0.127241	-0.0611915	0.0477564	-1.28133	0.201459
12417-46_3;Q9Y3C4;;TPRKB	0.01249	0.0125673	0.99385	0.321434	0.0190005	0.0146576	1.29629	0.196292	-0.0263943	0.0463524	-0.569427	0.569672
12420-10_3;Q8N335;;GPD1L	0.0123118	0.0134004	0.91876	0.359265	0.0147151	0.0157095	0.936704	0.349976	0.0155195	0.049611	0.312824	0.754722
12422-143_3;O15296;;ALOX15B	0.00177409	0.0294785	0.0601826	0.952068	0.0433656	0.0337775	1.28386	0.200612	0.0126363	0.106566	0.118577	0.905724
12423-38_3;Q9NQ94;;A1CF	-0.00232686	0.0141429	-0.164524	0.869475	0.00201978	0.0166492	0.121314	0.903557	-0.0804788	0.0515444	-1.56135	0.119933
12424-107_3;Q9P016;;THYN1	-0.00286359	0.0185814	-0.154111	0.877669	0.0123822	0.021705	0.570475	0.56896	0.0882131	0.0677576	1.30189	0.194366
12425-104_3;P62330;382;ARF6	-0.00319418	0.0160381	-0.199162	0.842324	0.00990383	0.0187153	0.529184	0.597224	0.029472	0.0591969	0.497863	0.619089
12426-19_3;Q9H8S9;55233;MOB1A	0.00823371	0.00892989	0.922039	0.357551	0.000683698	0.0104274	0.0655673	0.947784	-0.0772107	0.0324624	-2.37846	0.0182686
12427-8_3;P30305;994;CDC25B	-0.000412857	0.00874372	-0.0472175	0.962384	0.0125487	0.0102313	1.2265	0.22136	-0.0676227	0.032118	-2.10545	0.0364187
12428-2_3;Q5VWZ2;127018;LYPLAL1	0.00311183	0.0079839	0.389764	0.697104	0.0100034	0.00954483	1.04804	0.295817	0.017932	0.029384	0.610263	0.542344
12430-78_3;Q9H074;10605;PAIP1	-0.000623503	0.0101102	-0.061671	0.950883	-0.0022275	0.0118099	-0.188614	0.850575	0.0101228	0.0371722	0.272322	0.785638
12431-13_3;Q9BRX2;;PELO	-0.00476619	0.00924263	-0.515674	0.606619	-0.00344286	0.010758	-0.320029	0.749262	-0.127123	0.0327363	-3.88324	0.000137708
12432-23_3;Q9HB71;27101;CACYBP	0.0205851	0.0311598	0.660629	0.509561	-0.00538437	0.0364769	-0.14761	0.882789	0.223405	0.114225	1.95584	0.0517854
12433-8_3;Q969Q4;;ARL11	-0.000996423	0.0170902	-0.0583037	0.953561	0.0448568	0.0197607	2.27	0.0242039	0.0127025	0.0631608	0.201114	0.8408
12434-25_3;P53990;9798;IST1	0.0315937	0.0268885	1.17499	0.241298	0.00976461	0.0315008	0.30998	0.756876	0.0321388	0.0996354	0.322564	0.747339
12436-84_3;P78417;9446;GSTO1	0.0139719	0.0154478	0.904456	0.36678	-0.0311088	0.0181318	-1.7157	0.0876773	-0.11728	0.0566063	-2.07185	0.039489
12437-18_3;Q6PHR2;;ULK3	-0.00435296	0.00902471	-0.482338	0.630059	-0.00339035	0.0105606	-0.321039	0.748494	0.0179772	0.033329	0.539386	0.590181
12438-127_3;P29372;4350;MPG	-0.0312031	0.0327797	-0.951903	0.34222	-0.0644507	0.0381749	-1.6883	0.0928101	0.0750212	0.128018	0.586022	0.558478
12439-67_3;Q00978;10379;IRF9	0.00294315	0.00862018	0.341425	0.73312	0.00419266	0.0101433	0.413343	0.679771	-0.045499	0.0318577	-1.42819	0.154701
12442-4_3;O00212;;RHOD	-0.0120733	0.0229279	-0.526577	0.59904	-0.00556824	0.0266766	-0.208731	0.834859	-0.0206423	0.0839965	-0.245752	0.806113
12444-39_3;O00482;2494;NR5A2	-0.00844855	0.0108823	-0.77636	0.438397	-0.00285236	0.0128342	-0.222247	0.824334	0.0148633	0.0400698	0.370935	0.711055
12445-50_3;Q96NW4;;ANKRD27	-0.0195384	0.00998078	-1.9576	0.0515828	-8.13135e-05	0.0118429	-0.00686598	0.994528	0.00811036	0.03738	0.216971	0.828439
12446-49_3;P08263;2938;GSTA1	0.00902534	0.0132792	0.679658	0.497452	-0.0192453	0.0155394	-1.23849	0.216886	-0.0823772	0.0490062	-1.68096	0.0942236
12448-246_3;P30419;4836;NMT1	0.00933696	0.0257403	0.362737	0.717159	-0.0327151	0.030065	-1.08815	0.277755	0.109123	0.0944019	1.15594	0.248995
12449-16_3;O43447;10465;PPIH	-0.00650796	0.0276344	-0.235502	0.814048	-0.0251052	0.0323232	-0.776695	0.438209	0.0887606	0.101052	0.878365	0.380745
12450-42_3;Q15126;10654;PMVK	0.00676712	0.0129757	0.521522	0.602548	0.000794817	0.0151805	0.0523577	0.958293	-0.0738118	0.0474794	-1.55461	0.121531
12451-62_3;O14867;;BACH1	-0.000486148	0.0137331	-0.0353997	0.971794	0.0174513	0.0160295	1.0887	0.277515	-0.0177535	0.0507467	-0.349846	0.7268
12452-32_3;Q86Y97;;SUV420H2	-0.0162169	0.0110796	-1.46367	0.144759	0.00375906	0.0130454	0.288151	0.773511	-0.0117956	0.041154	-0.286622	0.77468
12453-161_3;Q9UBU9;;NXF1	-0.0183968	0.0205816	-0.893843	0.372405	-0.00130984	0.02409	-0.0543728	0.956689	0.119691	0.0757071	1.58098	0.115354
12454-105_3;Q9BV86;;NTMT1	-0.0134533	0.016148	-0.833123	0.405713	-0.0461857	0.0186532	-2.47603	0.0140685	-0.0335355	0.0591149	-0.567294	0.571114
12455-48_3;Q9NPC7;;MYNN	-0.00392429	0.0140764	-0.278785	0.780679	-0.0130571	0.0164356	-0.794439	0.42782	-0.0262617	0.0519428	-0.505588	0.613666
12456-5_3;Q16875;;PFKFB3	-0.0112126	0.0122925	-0.912149	0.362726	0.0028235	0.0143754	0.196412	0.844476	0.025973	0.0452819	0.573585	0.566857
12457-10_3;Q9BV57;;ADI1	0.0058076	0.00977479	0.594141	0.553048	0.000407488	0.0113987	0.0357485	0.971516	-0.0866085	0.040371	-2.14531	0.0330594
12458-79_3;Q99653;;CHP1	0.00651575	0.0136218	0.478334	0.6329	0.00993752	0.0159102	0.6246	0.532899	-0.135836	0.0525953	-2.58266	0.0104706
12459-13_3;Q9HB21;59338;PLEKHA1	-0.00169022	0.0113177	-0.149344	0.881424	0.0108021	0.0132517	0.815148	0.415902	-0.0302374	0.0415664	-0.72745	0.467753
12460-18_3;O14818;5688;PSMA7	-0.0437433	0.0403359	-1.08448	0.27938	-0.0294748	0.0476486	-0.618587	0.536849	-0.0779924	0.149275	-0.522474	0.601883
12461-8_3;Q9NXA8;23408;SIRT5	0.00883459	0.0132249	0.668029	0.504832	-0.0111173	0.0155138	-0.716604	0.474396	-0.0292375	0.0490798	-0.595714	0.551993
12462-20_3;Q53H47;;SETMAR	0.00702143	0.0152272	0.46111	0.645188	-0.00542102	0.0178893	-0.303031	0.76216	-0.0315509	0.0564911	-0.55851	0.57708
12463-7_3;Q9P2N7;;KLHL13	-0.0131925	0.0109135	-1.20882	0.228065	0.0177889	0.0128046	1.38926	0.166198	-0.0221125	0.0406063	-0.544557	0.586625
12466-7_3;P09651;3178;HNRNPA1	-0.00875316	0.030805	-0.284147	0.776574	-0.00659016	0.036119	-0.182457	0.855398	0.212109	0.112382	1.8874	0.0604667
12469-19_3;Q15691;22919;MAPRE1	0.0285171	0.0208784	1.36587	0.173414	-0.0101244	0.0245138	-0.413007	0.680015	0.167315	0.0766242	2.18357	0.0300809
12471-47_3;O95793;6780;STAU1	-0.0028167	0.0145269	-0.193896	0.846443	-0.00370443	0.0170485	-0.217288	0.828193	0.00634043	0.0534095	0.118713	0.905615
12473-48_3;Q9NXV2;54442;KCTD5	-0.00986442	0.00943334	-1.0457	0.296891	0.00578659	0.0110301	0.524617	0.600398	0.0274885	0.0347289	0.791516	0.429528
12475-48_3;Q9NZA1;;CLIC5	0.00997619	0.0451946	0.220739	0.825506	-0.0510609	0.0527852	-0.967334	0.334469	-0.049693	0.166987	-0.297586	0.766308
12476-50_3;Q9NQ88;57103;TIGAR	0.00229332	0.0130652	0.175529	0.86083	-0.00387082	0.0152298	-0.25416	0.799617	-0.0282671	0.0480119	-0.588752	0.556651
12477-42_3;Q15631;;TSN	-0.0166302	0.02907	-0.572075	0.56788	-0.0162191	0.034029	-0.476625	0.634123	-0.0421525	0.106464	-0.395931	0.692556
12478-15_3;P62888;6156;RPL30	-0.0362353	0.0369124	-0.981657	0.327383	-0.0285052	0.0431427	-0.660719	0.509507	0.156526	0.135554	1.15472	0.2495
12479-50_3;P31321;5575;PRKAR1B	-0.000610339	0.0271897	-0.0224475	0.982112	-0.0377836	0.0316935	-1.19216	0.234519	0.0944279	0.100248	0.941944	0.347284
12480-9_3;Q96G74;;OTUD5	0.00139014	0.0145664	0.0954346	0.924059	0.0425331	0.0170869	2.48922	0.013568	-0.0219251	0.0540408	-0.405713	0.68536
12482-5_3;Q12830;2186;BPTF	-0.00174778	0.00570707	-0.306248	0.759715	0.0095413	0.00665496	1.43371	0.153121	-0.00810931	0.021089	-0.384528	0.700971
12483-62_3;Q92753;6096;RORB	0.00416379	0.0181461	0.229459	0.818733	0.00031595	0.0212061	0.014899	0.988127	0.015691	0.0667099	0.235213	0.81427
12484-67_3;P48739;23760;PITPNB	-0.00028097	0.0109582	-0.0256403	0.979568	0.0225537	0.0127727	1.76577	0.0788598	-0.0367705	0.0405948	-0.905792	0.366065
12486-8_3;Q9NS18;51022;GLRX2	-1.1e-05	0.0130512	-0.000842652	0.999328	-0.0262531	0.0151138	-1.73703	0.083827	-0.0425592	0.0479259	-0.888021	0.375531
12488-9_3;Q9ULC4;28985;MCTS1	-0.00243275	0.0206982	-0.117534	0.906547	0.0188259	0.0241229	0.780416	0.436012	0.0510015	0.0760023	0.671052	0.502914
12490-92_3;Q9UHA4;;LAMTOR3	0.000766065	0.00827632	0.092561	0.926339	-0.0113889	0.00965493	-1.17959	0.239473	-0.0337398	0.0304997	-1.10624	0.269867
12491-23_3;Q9Y696;25932;CLIC4	0.0393762	0.0256917	1.53265	0.126833	0.0253228	0.0302747	0.836435	0.403839	0.066582	0.0957438	0.695419	0.487544
12493-42_3;Q96DC9;;OTUB2	0.00527413	0.00759128	0.694761	0.487962	0.00659248	0.00889057	0.741513	0.459199	0.011636	0.0280772	0.414429	0.678977
12494-99_3;P60520;;GABARAPL2	0.0270906	0.0268428	1.00923	0.314014	-0.0185564	0.0315602	-0.587968	0.55718	0.0839038	0.0988079	0.849161	0.39675
12497-29_3;Q9BRJ7;84309;NUDT16L1	-0.0249599	0.0236357	-1.05603	0.292141	-0.0376223	0.0275632	-1.36495	0.173696	0.136706	0.0870095	1.57116	0.117616
12498-12_3;O14907;;TAX1BP3	0.017903	0.014831	1.20713	0.22872	-0.00180023	0.0173427	-0.103803	0.917423	-0.0136745	0.0546956	-0.25001	0.802821
12499-108_3;Q99962;6456;SH3GL2	0.00654041	0.0249336	0.262313	0.793335	-0.00932667	0.0292508	-0.318852	0.750153	0.148816	0.0915996	1.62464	0.105725
12500-88_3;Q9UBT2;;UBA2	-0.0183924	0.0218885	-0.840277	0.401695	0.0337489	0.0258897	1.30357	0.193789	-0.054831	0.0809598	-0.677262	0.498975
12501-10_3;O75347;6902;TBCA	-0.0122456	0.0130676	-0.937097	0.34977	0.0124876	0.0153029	0.81603	0.415395	0.0698156	0.0481582	1.44971	0.14861
12503-5_3;Q15743;8111;GPR68	0.0327998	0.0155895	2.10397	0.0365376	0.00240668	0.0184511	0.130435	0.896343	-0.130908	0.0577422	-2.26712	0.024373
12504-26_3;P29536;25802;LMOD1	-0.00481802	0.0130025	-0.370547	0.711342	0.0167738	0.015113	1.10989	0.268291	-0.0152115	0.0478379	-0.317981	0.75081
12507-16_3;Q96DU7;;ITPKC	-0.00490688	0.00844799	-0.580834	0.561969	-0.00480007	0.00992263	-0.48375	0.629063	-0.0472025	0.0310763	-1.51892	0.130271
12508-9_3;Q9Y3E7;51652;VPS24	-0.00421667	0.0233206	-0.180813	0.856686	-0.0343303	0.0271746	-1.26332	0.207848	0.0163125	0.0861602	0.189327	0.850016
12509-115_3;Q8N668;;COMMD1	-0.0265041	0.0378026	-0.701118	0.484005	0.0381118	0.0443479	0.859381	0.39111	0.130798	0.139037	0.940738	0.34792
12510-3_3;Q9ULZ2;;STAP1	0.00183678	0.0117103	0.156851	0.875509	-0.000795521	0.0137381	-0.057906	0.953877	-0.0669474	0.0432145	-1.54919	0.122807
12511-83_3;Q96JW4;;SLC41A2	-0.0155964	0.0107219	-1.45463	0.147236	0.00657936	0.0126405	0.520497	0.603255	0.0206968	0.0399603	0.517934	0.605039
12513-8_3;Q9NZD2;51228;GLTP	-0.011667	0.009338	-1.24941	0.21292	0.00523929	0.0109615	0.477973	0.633171	-0.0110131	0.0343291	-0.32081	0.748677
12514-16_3;Q9UBP6;4234;METTL1	-0.00450531	0.00839625	-0.536586	0.592114	0.0164887	0.00984565	1.67472	0.0954561	0.00335326	0.0309112	0.10848	0.913717
12515-45_3;Q9BZX2;;UCK2	-0.00800919	0.00747134	-1.07199	0.284939	-0.00727983	0.00880243	-0.827026	0.409148	-0.042939	0.0276442	-1.55327	0.121842
12516-13_3;Q15561;;TEAD4	-0.00536438	0.0078814	-0.680638	0.49684	0.00377477	0.00922846	0.409035	0.682925	0.0369934	0.0290243	1.27457	0.203851
12517-52_3;O14737;9141;PDCD5	0.00124416	0.0164166	0.0757866	0.93966	-0.030961	0.0190853	-1.62224	0.106238	-0.0148576	0.0600484	-0.247428	0.804817
12518-289_3;Q86U86;55193;PBRM1	0.0171241	0.0291152	0.588149	0.557053	-0.0308134	0.0341948	-0.901114	0.368541	0.0799959	0.107499	0.744158	0.457597
12521-3_3;P42773;1031;CDKN2C	-0.00141395	0.0149373	-0.094659	0.924674	0.0107138	0.0174901	0.612567	0.54081	0.0256596	0.0553976	0.46319	0.643696
12522-6_3;P54727;5887;RAD23B	0.0144932	0.0227517	0.637019	0.52479	-0.0190673	0.0265659	-0.717734	0.473701	0.0287923	0.0841477	0.342163	0.732562
12524-18_3;Q96F10;;SAT2	-0.00130379	0.0147171	-0.08859	0.929491	-0.0018154	0.0171481	-0.105866	0.915789	-0.0358175	0.0575483	-0.62239	0.534351
12527-50_3;P10827;7067;THRA	0.0184845	0.00854989	2.16196	0.0317362	-0.00983453	0.0102317	-0.961178	0.337553	-0.0368859	0.031844	-1.15833	0.248026
12528-40_3;Q96S55;;WRNIP1	0.00319897	0.0093864	0.340809	0.733581	-0.0176038	0.0111796	-1.57463	0.116818	-0.0415361	0.0345844	-1.20101	0.231076
12529-32_3;O75344;;FKBP6	0.0871254	0.0479229	1.81803	0.0704444	-0.0149384	0.0565686	-0.264075	0.791974	-0.0976703	0.179022	-0.545578	0.585919
12530-14_3;P61024;1163;CKS1B	0.00222793	0.0110573	0.201489	0.840507	-0.00127878	0.0129289	-0.0989091	0.921303	-0.108462	0.0426958	-2.54034	0.0117835
12531-5_3;B6SEH8;;ERVV-1	-0.0225963	0.0146284	-1.54468	0.123915	0.00815403	0.0171702	0.474893	0.635352	-0.0226161	0.0541239	-0.417858	0.676474
12532-28_3;P49427;997;CDC34	0.0108274	0.0109566	0.988203	0.324174	-0.0111016	0.0129045	-0.860292	0.390596	-0.0494569	0.0431019	-1.14744	0.252487
12533-135_3;Q99418;;CYTH2	0.0108111	0.00883043	1.2243	0.22218	-0.00779605	0.0103906	-0.750296	0.453897	0.00517965	0.0328842	0.157512	0.874989
12534-10_3;Q13137;;CALCOCO2	-0.0031644	0.00888538	-0.356136	0.722091	-0.0100932	0.0102925	-0.98063	0.327888	-0.0375829	0.0324379	-1.15861	0.247912
12535-2_3;P18887;7515;XRCC1	-0.00608123	0.0135941	-0.447345	0.655083	-0.0143973	0.0158542	-0.908106	0.364853	-0.0218441	0.0499953	-0.436922	0.662613
12536-46_3;Q9Y217;;MTMR6	0.0189251	0.0243721	0.776505	0.43832	-0.00152397	0.0285544	-0.0533707	0.957487	0.0787736	0.0892042	0.88307	0.378204
12537-88_3;Q00577;5813;PURA	0.00388613	0.0154241	0.251952	0.801321	-0.0154088	0.018069	-0.852774	0.394743	0.0250077	0.0567202	0.440896	0.659736
12538-19_3;P49802;;RGS7	-0.00371567	0.0165879	-0.223999	0.822974	-0.00380025	0.0193541	-0.196354	0.844521	0.00244841	0.0609854	0.0401475	0.968013
12540-25_3;P84095;;RHOG	0.0101947	0.00814277	1.25199	0.21194	-0.0128082	0.0094823	-1.35075	0.178201	-0.0399758	0.0299121	-1.33644	0.182825
12543-76_3;Q96MR9;;ZNF560	0.0167287	0.0234661	0.712886	0.476704	0.0362316	0.027409	1.32189	0.187636	-0.0430135	0.0864464	-0.497575	0.619302
12546-1_3;P53814;6525;SMTN	0.0378481	0.0325054	1.16436	0.245591	-0.0602196	0.0380576	-1.58233	0.115073	0.120589	0.120246	1.00285	0.317081
12548-75_3;Q9HB90;;RRAGC	0.0169234	0.0166669	1.01539	0.311082	0.0169913	0.0194485	0.873661	0.383296	0.0777855	0.0606047	1.28349	0.200728
12549-33_3;O60760;27306;HPGDS	-0.0116237	0.013299	-0.874024	0.383094	-0.0080505	0.0154855	-0.519872	0.603695	0.0282105	0.04873	0.578914	0.563262
12551-3_3;Q96J02;83737;ITCH	-0.0159818	0.0230781	-0.692508	0.489376	0.0112942	0.0275318	0.410225	0.682055	0.0285901	0.0857212	0.333525	0.739068
12553-5_3;Q99986;7443;VRK1	0.00620254	0.0117972	0.525763	0.5996	0.0124239	0.0138131	0.899433	0.369438	-0.0162802	0.0460326	-0.353668	0.723938
12554-10_3;O75771;5892;RAD51L3	0.0142291	0.0132193	1.07639	0.282965	-0.0107801	0.0155484	-0.693326	0.488857	-0.103083	0.0486775	-2.11768	0.0353563
12556-7_3;O00762;11065;UBE2C	0.00918242	0.0178777	0.513624	0.60805	0.000875917	0.0208466	0.0420173	0.966524	0.116215	0.0649778	1.78854	0.0751168
12557-18_3;P51513;;NOVA1	0.0582528	0.0326062	1.78655	0.0754523	-0.00879071	0.0380807	-0.230844	0.81766	-0.0512117	0.119568	-0.428308	0.668866
12558-3_3;Q8TF42;84959;UBASH3B	0.0554869	0.0326087	1.7016	0.0902835	-0.0346538	0.03832	-0.904326	0.366839	0.0378796	0.121282	0.312326	0.755097
12560-9_3;Q8TCD5;30833;NT5C	-0.00918321	0.0241266	-0.380626	0.703856	-0.0381413	0.0282224	-1.35145	0.177971	-0.107087	0.0892412	-1.19997	0.231473
12562-1_3;Q16512;5585;PKN1	0.00608009	0.00598315	1.0162	0.310691	0.0166163	0.00694379	2.39297	0.0175848	-0.0070975	0.0220306	-0.322165	0.747645
12563-2_3;O95379;;TNFAIP8	0.0207199	0.0225245	0.919883	0.35867	0.0133873	0.0263787	0.507503	0.612325	0.140074	0.0828323	1.69105	0.0922824
12564-9_3;Q9Y221;;NIP7	0.00551329	0.011855	0.465059	0.642364	-0.00225211	0.0138303	-0.162839	0.870799	-0.0581139	0.0433976	-1.3391	0.181965
12568-14_3;Q14145;9817;KEAP1	0.0152171	0.0177925	0.855254	0.393372	0.028383	0.0208572	1.36083	0.175006	0.0348436	0.0660732	0.527348	0.598501
12569-25_3;P48643;22948;CCT5	-0.00178708	0.0533741	-0.0334822	0.973321	0.0456017	0.0624598	0.730096	0.466122	-0.00153781	0.198014	-0.00776617	0.993811
12571-14_3;P36405;;ARL3	0.00401746	0.0330357	0.12161	0.903323	-0.0151897	0.0384988	-0.394548	0.693571	0.101487	0.121401	0.835968	0.40411
12572-236_3;O43281;;EFS	0.00125729	0.00661714	0.190005	0.849485	-0.0090439	0.00771815	-1.17177	0.242593	-0.0841215	0.0237523	-3.54161	0.000488026
12573-80_3;O75382;;TRIM3	-0.00452833	0.0140176	-0.323047	0.746975	0.00049537	0.0163964	0.0302121	0.975926	0.0893529	0.0514087	1.73809	0.0836339
12574-36_3;P20800;1907;EDN2	-0.0192998	0.0277304	-0.695979	0.487208	0.0116927	0.0326858	0.357731	0.720902	-0.110701	0.107818	-1.02674	0.305719
12575-30_3;P11586;4522;MTHFD1	0.00666838	0.0192984	0.345541	0.730027	-0.000507517	0.0225994	-0.0224571	0.982104	-0.025051	0.0709667	-0.352997	0.724438
12576-21_3;P43357;4102;MAGEA3	0.00538022	0.0122814	0.438079	0.661773	-0.0397144	0.0140726	-2.8221	0.0052226	-0.0262429	0.0451932	-0.580684	0.562067
12577-100_3;P39748;2237;FEN1	-0.00158023	0.00936999	-0.168648	0.866235	-0.00107041	0.010915	-0.0980677	0.921971	-0.035441	0.0342439	-1.03496	0.301867
12578-13_3;P61204;377;ARF3	-0.00707216	0.0282221	-0.250589	0.802375	-0.0133508	0.0329735	-0.404896	0.685964	0.102927	0.103608	0.993429	0.321639
12580-7_3;P28074;5693;PSMB5	-0.00911283	0.00979456	-0.930397	0.353209	0.00198118	0.0115203	0.171972	0.863621	-0.0232993	0.0363825	-0.640398	0.522596
12581-39_3;O14732;3613;IMPA2	0.0103855	0.0151413	0.685907	0.493518	0.00306736	0.0176157	0.174127	0.861931	-0.0585414	0.0553105	-1.05841	0.291066
12583-77_3;P10398;;ARAF	-0.00456281	0.0181983	-0.250727	0.80227	0.00249484	0.0209904	0.118856	0.905503	-0.086801	0.0656917	-1.32134	0.187826
12585-39_3;P07992;2067;ERCC1	0.0150299	0.0124824	1.20408	0.229893	0.00995855	0.0145712	0.683439	0.495072	-0.00343489	0.0460321	-0.0746194	0.940588
12587-65_3;P36404;;ARL2	-0.00654809	0.0173571	-0.377257	0.706358	-0.0049981	0.0204646	-0.244231	0.807287	0.0680039	0.0636961	1.06763	0.286896
12590-67_3;P10163;5545;PRB4	-0.0204567	0.0133153	-1.53633	0.12594	0.00591151	0.0157176	0.376107	0.707211	-0.0397458	0.0493927	-0.80469	0.421896
12591-27_3;O60890;4983;OPHN1	-0.0500554	0.0442392	-1.13147	0.259147	-0.0619095	0.0519956	-1.19067	0.235129	0.0842038	0.163944	0.513614	0.608062
12593-33_3;Q9NUG6;;PDRG1	0.00144995	0.0118925	0.121922	0.903076	-0.017593	0.0139713	-1.25922	0.209336	0.0223079	0.0433125	0.515045	0.607058
12594-5_3;P28676;;GCA	0.0294933	0.0402128	0.733431	0.464102	0.036308	0.0466885	0.777665	0.43763	0.0937915	0.147348	0.636531	0.525114
12595-11_3;P28289;7111;TMOD1	-0.0703885	0.0384604	-1.83016	0.0686309	-0.0257759	0.0457631	-0.563246	0.573862	-0.0191853	0.143148	-0.134024	0.893511
12597-68_3;Q9H1Y0;9474;ATG5	-0.00506166	0.0254183	-0.199135	0.842351	-0.0167882	0.0304061	-0.552134	0.581446	-0.0220142	0.0930365	-0.236619	0.813184
12599-10_3;Q86UX7;83706;FERMT3	0.00686598	0.0333506	0.205873	0.837086	-0.0234565	0.0390007	-0.60144	0.548184	0.0444458	0.123214	0.360721	0.718664
12603-87_3;Q13310;;PABPC4	0.00625259	0.0147067	0.425153	0.671152	-0.00127944	0.0173157	-0.0738892	0.941168	0.123102	0.0536842	2.29308	0.0228148
12604-16_3;Q96GD3;;SCMH1	-0.00546257	0.00918676	-0.594613	0.552733	-0.0141859	0.0106799	-1.32828	0.185507	-0.0471506	0.0336389	-1.40167	0.162469
12605-1_3;Q9NQT5;51010;EXOSC3	0.009586	0.0291471	0.328884	0.742573	0.0199361	0.0339733	0.586817	0.55796	0.0182622	0.106738	0.171094	0.864316
12612-37_3;P20618;5689;PSMB1	-0.0156707	0.022743	-0.689032	0.49155	-0.0673693	0.0261026	-2.58094	0.0105214	-0.0465899	0.0837465	-0.55632	0.578573
12616-45_3;Q9UHY1;;NRBP1	0.0154504	0.0225377	0.685536	0.493741	0.00874027	0.0264286	0.330712	0.741183	0.15061	0.083074	1.81296	0.0712255
12617-2_3;Q9Y6E0;8428;STK24	0.0267335	0.0239785	1.1149	0.266157	-0.0130956	0.0282085	-0.464246	0.642948	0.0401092	0.0883591	0.453934	0.650341
12618-50_3;Q04828;1645;AKR1C1	-0.00363992	0.010616	-0.342872	0.732033	-0.0121007	0.0124393	-0.972774	0.331769	-0.0646976	0.0386576	-1.67361	0.0956756
12619-14_3;P35813;5494;PPM1A	0.00741586	0.0094769	0.782519	0.434778	-0.0104483	0.01111	-0.940441	0.348056	-0.0687556	0.0345829	-1.98814	0.0480768
12620-3_3;Q9NVA2;55752;SEPT11	0.0052566	0.0129047	0.40734	0.684166	0.02804	0.0150524	1.86283	0.0638559	0.0394259	0.0478295	0.824301	0.410686
12621-55_3;P30153;5518;PPP2R1A	0.00696013	0.00719236	0.967712	0.334291	0.000444374	0.00850957	0.0522205	0.958402	-0.0598653	0.0261653	-2.28796	0.0231258
12622-96_3;Q9NR48;;ASH1L	0.0508955	0.0170783	2.98012	0.00322269	0.00646784	0.0202223	0.319837	0.749411	-0.00237277	0.0629867	-0.0376709	0.969986
12623-84_3;Q92833;;JARID2	-0.00954535	0.0142941	-0.667782	0.504989	0.016438	0.0167451	0.981663	0.327369	-0.045666	0.0564534	-0.808914	0.419459
12625-138_3;Q8IXQ5;;KLHL7	-0.0137621	0.012715	-1.08235	0.280337	0.00905823	0.0150019	0.603805	0.546625	0.0626765	0.0463185	1.35317	0.177458
12626-6_3;Q9BQF6;;SENP7	0.0140345	0.0119242	1.17698	0.240529	0.00897401	0.0139278	0.644323	0.520066	0.185977	0.0448706	4.14474	4.92568e-05
12627-97_3;O95352;;ATG7	0.0188384	0.0346184	0.544174	0.586891	-0.0193762	0.0405657	-0.477651	0.633389	-0.172908	0.135362	-1.27738	0.202859
12628-31_3;Q9NS86;;LANCL2	-0.00991655	0.0533512	-0.185873	0.852721	-0.0544591	0.0626655	-0.869044	0.385797	-0.0223917	0.197032	-0.113645	0.909626
12630-8_3;P53365;;ARFIP2	-0.00362659	0.0180755	-0.200636	0.841172	-0.00412049	0.0211786	-0.194559	0.845921	0.0439827	0.0669981	0.656477	0.512216
12632-14_3;P18440;;NAT1	0.025086	0.0166485	1.5068	0.133336	0.0144376	0.0195649	0.737931	0.461365	-0.152268	0.0610018	-2.49613	0.0133103
12633-3_3;P43378;;PTPN9	0.00197932	0.0128414	0.154137	0.877649	-0.00482615	0.0149206	-0.323457	0.74667	-0.0163195	0.046889	-0.348045	0.728153
12634-79_3;O75815;8412;BCAR3	0.00871273	0.0148471	0.586829	0.55794	-0.00634357	0.0174066	-0.364434	0.715896	-0.0586362	0.0547358	-1.07126	0.285266
12635-9_3;O14717;;TRDMT1	0.00961635	0.0140411	0.684872	0.494176	-0.00219606	0.0164429	-0.133557	0.89388	0.0386023	0.0509567	0.757552	0.449564
12636-113_3;Q9NRG4;;SMYD2	4.14e-05	0.00986454	0.00419222	0.996659	-0.0198456	0.0114211	-1.73762	0.0837435	0.0148628	0.0360727	0.412024	0.680742
12637-7_3;P43155;;CRAT	-0.00220969	0.0161701	-0.136653	0.891433	-0.00179131	0.018844	-0.09506	0.924356	0.0252963	0.0594438	0.42555	0.670863
12641-3_3;P32019;;INPP5B	0.0312381	0.0640465	0.487741	0.626233	-0.100118	0.0746353	-1.34143	0.181201	0.018146	0.236639	0.0766821	0.938948
12643-4_3;P49407;408;ARRB1	0.0228716	0.0222081	1.02988	0.304236	0.027469	0.0261875	1.04894	0.295396	0.0916288	0.0816573	1.12211	0.263077
12644-63_3;P30520;;ADSS	0.0549039	0.0387102	1.41833	0.157555	-0.00261499	0.0458599	-0.0570212	0.954582	-0.0345807	0.143657	-0.240717	0.810006
12646-2_3;Q96AT9;6120;RPE	-0.0142344	0.0291094	-0.488997	0.62535	-0.0378386	0.0339483	-1.11459	0.266287	0.0691364	0.106558	0.648814	0.517161
12647-52_3;Q9BYW2;29072;SETD2	0.0250627	0.0150054	1.67025	0.0963463	-0.00750813	0.0176351	-0.42575	0.670722	0.0244013	0.0555309	0.439419	0.660806
12649-80_3;P40926;4191;MDH2	-0.00898047	0.0405496	-0.221469	0.824939	0.0239006	0.0474159	0.504062	0.614736	0.163169	0.14936	1.09246	0.27586
12650-43_3;P08754;2773;GNAI3	-0.00713303	0.010765	-0.662616	0.508296	-0.0224555	0.0125716	-1.7862	0.0754954	-0.11971	0.038963	-3.0724	0.00240189
12651-21_3;Q15119;;PDK2	0.0267083	0.013783	1.93777	0.0539858	-0.016053	0.0162141	-0.990067	0.323275	-0.0152518	0.0511352	-0.298264	0.765795
12652-37_3;O43865;;AHCYL1	0.0214605	0.0121675	1.76375	0.0792147	0.019711	0.0144918	1.36015	0.175228	0.0199446	0.0450648	0.442576	0.658524
12653-13_3;P78368;1455;CSNK1G2	0.019726	0.0155527	1.26833	0.206078	-0.023173	0.0181945	-1.27362	0.204199	0.0163188	0.0571594	0.285496	0.775544
12655-30_3;Q9H115;63908;NAPB	0.00554658	0.00817445	0.678526	0.498175	-0.00120572	0.00958477	-0.125796	0.900012	-0.0675667	0.0298642	-2.26246	0.0246777
12656-1_3;Q07866;;KLC1	0.0271719	0.0251279	1.08134	0.280767	0.00862403	0.0293963	0.293371	0.769524	0.0273105	0.0982959	0.277839	0.781405
12657-2_3;Q13630;7264;TSTA3	0.00844712	0.0153063	0.551873	0.581614	0.0159869	0.0179081	0.892716	0.373017	0.0454908	0.0565255	0.804784	0.421842
12658-72_3;Q9H999;;PANK3	0.00794216	0.0139532	0.5692	0.569817	-0.00911206	0.0164072	-0.555369	0.579222	-0.110241	0.0544592	-2.02429	0.0441831
12659-13_3;Q9NTK5;29789;OLA1	0.0173605	0.0260522	0.666375	0.505889	-0.0259316	0.0306325	-0.846541	0.398197	-0.00239499	0.0963082	-0.024868	0.980183
12661-44_3;Q9H0R8;;GABARAPL1	-0.00427288	0.026582	-0.160743	0.872447	-0.0213689	0.0312245	-0.684362	0.494487	0.151766	0.0976232	1.55461	0.121517
12662-82_3;Q13011;1891;ECH1	-0.000612296	0.0134905	-0.0453874	0.963841	-0.0285213	0.0156651	-1.82069	0.0700632	-0.0326281	0.0496143	-0.657635	0.511486
12663-1_3;Q16762;7263;TST	-0.012236	0.0376334	-0.325136	0.745393	-0.0744994	0.0438123	-1.70042	0.090491	-0.0809455	0.139542	-0.58008	0.562466
12664-19_3;Q12923;5783;PTPN13	0.00837789	0.0166086	0.50443	0.614483	-0.0292576	0.0194814	-1.50182	0.13463	0.0437872	0.0605295	0.723403	0.47023
12665-16_3;Q12905;3608;ILF2	0.00681374	0.0117169	0.58153	0.561498	-0.00580902	0.0137422	-0.422713	0.672931	-0.0869823	0.042918	-2.02671	0.0439384
12667-2_3;Q9Y2T3;9615;GDA	0.0388403	0.0192333	2.01942	0.0446843	-0.000477435	0.0226722	-0.0210582	0.983219	-0.0256702	0.0716958	-0.358043	0.720662
12668-7_3;O75351;;VPS4B	0.00209376	0.00923336	0.22676	0.820825	0.00794609	0.0108062	0.735327	0.462938	-0.0409793	0.0341454	-1.20014	0.231399
12669-30_3;Q76N89;;HECW1	-0.0139407	0.00803305	-1.73542	0.0841062	0.0123108	0.00956751	1.28673	0.19958	0.00748819	0.0300066	0.249551	0.803174
12670-15_3;O60671;;RAD1	-0.00430456	0.0105936	-0.406336	0.684906	0.0164317	0.0124146	1.32358	0.187067	0.104309	0.0383134	2.72251	0.00701819
12671-35_3;O43704;;SULT1B1	-0.011113	0.0314646	-0.353189	0.724298	-0.085376	0.0362831	-2.35305	0.0195354	0.0794656	0.122651	0.647901	0.51775
12675-14_3;P14868;1615;DARS	-0.0154983	0.0419881	-0.369111	0.712414	-0.053214	0.0489001	-1.08822	0.277734	0.231283	0.153649	1.50527	0.133742
12676-1_3;Q9BY11;;PACSIN1	0.0411704	0.0358491	1.14844	0.252064	-0.000529347	0.0422123	-0.0125401	0.990006	0.00884121	0.133428	0.0662618	0.947231
12677-164_3;Q13045;2314;FLII	-0.00345688	0.0431173	-0.0801739	0.936175	-0.0298147	0.0506387	-0.588774	0.556646	0.132398	0.159112	0.832107	0.406294
12678-66_3;P09012;6626;SNRPA	-0.0325965	0.0345814	-0.942603	0.346952	-0.0658387	0.0401667	-1.63914	0.102661	0.133295	0.126504	1.05369	0.29322
12681-63_3;Q9UK80;;USP21	-0.00113441	0.0136588	-0.083054	0.933886	0.00595142	0.0159692	0.372681	0.709755	0.00624133	0.0504373	0.123744	0.901634
12682-5_3;Q6YP21;;CCBL2	0.0145588	0.0160714	0.905881	0.366032	-6.56854e-05	0.0187709	-0.00349931	0.997211	-0.0165367	0.059019	-0.280192	0.779605
12683-156_3;Q9BPU6;;DPYSL5	-0.00752107	0.00989185	-0.76033	0.447898	-0.00369908	0.0115984	-0.318931	0.750091	-0.018154	0.036555	-0.496621	0.619969
12684-5_3;Q9Y6U3;;SCIN	0.016018	0.0104077	1.53906	0.12526	-0.0122397	0.0122608	-0.998276	0.319268	-0.092591	0.0383113	-2.4168	0.0164919
12685-57_3;Q9NSB8;;HOMER2	0.0790704	0.0414328	1.9084	0.0576715	-0.0839399	0.0484669	-1.7319	0.084725	-0.0351466	0.154348	-0.22771	0.820088
12686-15_3;P25325;4357;MPST	0.00227253	0.017589	0.129202	0.897321	0.00699122	0.0204241	0.342303	0.732462	-0.0517722	0.0642652	-0.805603	0.421374
12687-2_3;Q16698;1666;DECR1	-0.0202766	0.0173463	-1.16893	0.243739	-0.00378541	0.0202108	-0.187296	0.851607	0.0693204	0.0634666	1.09223	0.275964
12688-115_3;Q9UK32;;RPS6KA6	0.00760899	0.012193	0.624048	0.533261	-0.00681634	0.0142692	-0.477694	0.633355	0.0347518	0.0475399	0.731002	0.465578
12689-56_3;O15143;10095;ARPC1B	0.0322359	0.0425879	0.756927	0.449926	0.00062842	0.0498554	0.0126049	0.989955	0.0970145	0.1575	0.615965	0.538572
12690-33_3;Q9P0V9;;SEPT10	-0.0110976	0.0101307	-1.09544	0.274553	0.0216832	0.0117861	1.83972	0.0671938	0.0204305	0.0399203	0.511781	0.609332
12691-44_3;P34897;6472;SHMT2	-0.0289092	0.0270432	-1.069	0.286292	0.0248039	0.0314301	0.789177	0.430894	-0.0436035	0.104706	-0.416436	0.677514
12692-56_3;Q8TEK3;;DOT1L	-0.0263854	0.0169501	-1.55665	0.12106	-0.008264	0.0199821	-0.413571	0.67961	-0.0486315	0.0626073	-0.77677	0.438168
12693-2_3;O75368;6451;SH3BGRL	0.0099789	0.0167871	0.594439	0.552846	-0.0125974	0.01963	-0.641745	0.521725	0.0322929	0.0620337	0.520571	0.603204
12694-28_3;Q9UNQ2;;DIMT1	-0.0397487	0.021732	-1.82904	0.0687987	-0.00565901	0.0257171	-0.220048	0.826045	-0.000663943	0.0853769	-0.00777661	0.993803
12695-62_3;Q53G59;;KLHL12	0.00346402	0.0127478	0.271734	0.786089	0.0120956	0.0150423	0.804105	0.422233	0.0292319	0.0468248	0.624283	0.53311
12696-166_3;O60678;;PRMT3	-0.00809385	0.0171796	-0.471132	0.638033	-0.0261839	0.020014	-1.30828	0.192202	0.0332559	0.0631766	0.526395	0.599166
12697-30_3;P48426;5305;PIP4K2A	-0.0108376	0.0543246	-0.199498	0.842064	-0.104062	0.0633302	-1.64316	0.101824	-0.00861232	0.199812	-0.0431022	0.96566
12698-72_3;O00629;3840;KPNA4	0.0037457	0.0100054	0.374366	0.708504	0.0173674	0.0117835	1.47387	0.141992	0.00625523	0.0369948	0.169084	0.865891
12699-28_3;P50990;10694;CCT8	-0.0170012	0.0426306	-0.398803	0.690434	0.0157673	0.0500718	0.314894	0.753148	-0.0690079	0.15742	-0.43837	0.661559
12700-9_3;P53396;47;ACLY	0.00871551	0.00933881	0.933258	0.351764	-0.0146569	0.0109772	-1.33521	0.18326	-0.0554555	0.0342171	-1.62069	0.106591
12701-1_3;O60739;;EIF1B	0.0250048	0.0305571	0.818297	0.414093	0.00282782	0.0357472	0.0791061	0.937022	0.132141	0.112711	1.17239	0.24234
12702-13_3;Q9HAT8;;PELI2	0.0155649	0.0146181	1.06477	0.288185	0.0112811	0.0170954	0.659889	0.510038	-0.0704385	0.0536667	-1.31252	0.190758
12703-6_3;Q8TDX7;;NEK7	-0.0158919	0.0416302	-0.381738	0.703036	0.0568774	0.0485675	1.1711	0.242867	0.20705	0.153124	1.35217	0.177754
12704-26_3;Q8N5H7;10044;SH2D3C	-0.00532878	0.00913877	-0.583097	0.560442	0.0183609	0.0105821	1.73509	0.0841647	-0.0265794	0.0335644	-0.791893	0.4293
12705-9_3;Q15751;;HERC1	0.00489823	0.0150919	0.324559	0.745832	-0.0185158	0.0177145	-1.04523	0.297094	0.0385483	0.0559614	0.688837	0.491672
12706-2_3;Q5VT25;8476;CDC42BPA	0.0141248	0.00937761	1.50623	0.133505	-0.00295448	0.0109822	-0.269025	0.788174	0.0536431	0.0341151	1.57242	0.117352
12707-26_3;Q14195;1809;DPYSL3	0.012907	0.0204527	0.631066	0.528668	-0.0136293	0.0239092	-0.570047	0.569241	0.031168	0.0755675	0.412453	0.680418
12708-91_3;Q969R5;;L3MBTL2	0.00494395	0.0202515	0.244128	0.807367	-0.00241226	0.0238813	-0.10101	0.919637	-0.0424169	0.0747496	-0.567453	0.571004
12709-63_3;Q92522;8971;H1FX	0.0160409	0.0324917	0.493693	0.622034	-0.0436855	0.0376993	-1.15879	0.247846	0.173112	0.11846	1.46136	0.145399
12711-19_3;P48165;2703;GJA8	-0.0339732	0.0133097	-2.55251	0.0113884	-0.022177	0.0157251	-1.41029	0.159898	0.0538867	0.0497934	1.08221	0.280373
12712-9_3;Q9NP66;;HMG20A	0.00771796	0.0099965	0.772067	0.440931	0.00519405	0.0117296	0.442814	0.658349	0.0499128	0.0366331	1.36251	0.174477
12713-365_3;P49795;10287;RGS19	-0.00343927	0.00995183	-0.345592	0.729986	0.00261637	0.0116621	0.224348	0.822698	-0.0293835	0.0368765	-0.79681	0.426436
12714-38_3;O75843;;AP1G2	-0.00782672	0.0260172	-0.300829	0.76384	-0.0439389	0.0303801	-1.4463	0.149569	0.137142	0.0957022	1.433	0.15333
12715-30_3;Q8IZD4;;DCP1B	-0.0123558	0.0128772	-0.959516	0.338392	0.020668	0.0150246	1.37561	0.170393	0.104573	0.0469399	2.22781	0.0269436
12716-3_3;Q9Y473;7728;ZNF175	0.00063559	0.00953608	0.066651	0.946922	0.0170017	0.0110931	1.53263	0.126843	-0.0469557	0.0350694	-1.33894	0.182011
12717-65_3;O15405;;TOX3	-0.0108672	0.0159492	-0.681365	0.496377	-0.00201379	0.0186964	-0.10771	0.914327	-0.000901554	0.0586893	-0.0153615	0.987758
12718-43_3;Q9Y237;5303;PIN4	0.0514239	0.0262539	1.95872	0.0514388	0.0103675	0.0309301	0.335192	0.737807	0.0997011	0.0976213	1.0213	0.308258
12720-71_3;Q9NRR5;;UBQLN4	0.000208157	0.0267358	0.00778569	0.993795	-0.00978159	0.0313015	-0.312496	0.754969	0.143847	0.0983013	1.46333	0.144851
12721-4_3;Q86VP1;;TAX1BP1	-0.00375625	0.00932048	-0.40301	0.687347	0.0252821	0.0109331	2.31244	0.0217132	-0.0595731	0.034193	-1.74226	0.0829132
12724-81_3;Q14011;1153;CIRBP	0.00731245	0.0220753	0.331251	0.740779	-0.0451481	0.0256624	-1.75931	0.0799535	0.0265995	0.0812057	0.327557	0.743567
12726-3_3;O00287;;RFXAP	0.00661482	0.0105875	0.624777	0.532792	0.00462392	0.0125255	0.36916	0.712379	0.0200331	0.0389901	0.5138	0.60793
12727-7_3;Q9P2B2;;PTGFRN	0.00877453	0.00931031	0.942453	0.347033	0.0046923	0.0108769	0.431399	0.666617	-0.0680692	0.0340012	-2.00197	0.0465628
12729-12_3;Q9BT73;;PSMG3	0.0176725	0.0229143	0.771245	0.441425	-0.0169962	0.0265659	-0.639773	0.523014	-0.0612417	0.0830479	-0.737426	0.461683
12730-3_3;O14777;10403;NDC80	0.00115966	0.00781181	0.14845	0.882127	0.00241326	0.00913175	0.264272	0.791825	-0.0653439	0.0285305	-2.29031	0.0229774
12731-12_3;Q6IQ23;;PLEKHA7	0.046525	0.0312392	1.48931	0.137877	-0.068433	0.0365765	-1.87096	0.0627159	-0.0164586	0.11652	-0.141251	0.887804
12732-13_3;Q5T2T1;;MPP7	0.0113171	0.00629214	1.79861	0.0734833	0.00879337	0.00738223	1.19115	0.234907	0.00829577	0.0234043	0.354455	0.723346
12734-112_3;Q14807;;KIF22	-0.00226291	0.0137489	-0.164588	0.869427	-0.0281262	0.0159804	-1.76004	0.0798567	-0.0203374	0.0506367	-0.401634	0.688362
12735-39_3;O75534;7812;CSDE1	0.000838898	0.0119739	0.0700607	0.944211	0.00150918	0.0140178	0.107661	0.914366	-0.0280824	0.044198	-0.635377	0.525865
12737-12_3;Q14651;5357;PLS1	-0.00781315	0.0153882	-0.507735	0.612165	0.0164233	0.0180512	0.909816	0.363948	-0.0999956	0.0559879	-1.78602	0.0755185
12738-43_3;Q9Y2I1;;NISCH	0.0112001	0.0103781	1.07921	0.281717	0.0175092	0.0120935	1.44783	0.149136	-0.0410147	0.0381784	-1.07429	0.283909
12740-55_3;Q99581;;FEV	0.00465861	0.0238482	0.195345	0.845309	-0.0387959	0.0278198	-1.39454	0.164607	-0.00724532	0.0881333	-0.0822087	0.934558
12742-160_3;A6NDV4;;TMEM8B	0.00507327	0.0132963	0.381555	0.703172	-0.030432	0.0154441	-1.97046	0.0500813	-0.0841201	0.0487997	-1.72378	0.0861982
12743-18_3;Q9UL15;9529;BAG5	-0.00161477	0.00852844	-0.18934	0.85001	-0.0120374	0.00994109	-1.21088	0.227303	0.00139761	0.0307879	0.0453948	0.963836
12746-4_3;Q9UIA0;;CYTH4	0.0064911	0.0131129	0.495017	0.621096	-0.00596568	0.0154157	-0.386988	0.69915	-0.0754432	0.0513984	-1.46781	0.143624
12747-89_3;P98179;5935;RBM3	-0.00886929	0.0174558	-0.5081	0.611904	-0.0174064	0.0204778	-0.850009	0.396266	0.0167422	0.0644917	0.259603	0.795418
12748-6_3;Q58F21;;BRDT	0.00816548	0.00828389	0.985706	0.325396	-0.0058953	0.00968437	-0.608744	0.543343	-0.0545291	0.0303266	-1.79806	0.0735836
12750-9_3;P05107;3689;ITGB2	0.00275955	0.0101532	0.271792	0.786043	-0.0024975	0.0119197	-0.209527	0.834235	-0.0188335	0.0376525	-0.500193	0.617451
12751-26_3;Q9UKY1;11244;ZHX1	0.00218284	0.0104744	0.208399	0.83512	0.0154769	0.0124809	1.24004	0.216344	-0.0498044	0.0407133	-1.2233	0.222589
12753-6_3;Q92870;323;APBB2	-0.00735745	0.0111351	-0.660742	0.509492	0.00882516	0.0130501	0.676253	0.499614	-0.058734	0.040802	-1.43949	0.15148
12754-14_3;Q9Y534;;CSDC2	-0.0054397	0.0120755	-0.450474	0.652827	0.0130717	0.0142774	0.915552	0.360937	0.0382286	0.0473705	0.807013	0.420559
12756-3_3;Q9BYV9;;BACH2	-0.00694758	0.00895842	-0.775536	0.438879	0.0100961	0.0104685	0.964434	0.335917	-0.0786443	0.0346666	-2.26859	0.0242907
12758-47_3;O43424;;GRID2	0.010985	0.0155927	0.704498	0.481892	-0.000173856	0.0181195	-0.00959496	0.992353	-0.0617467	0.0569916	-1.08343	0.27984
12759-47_3;Q12906;3609;ILF3	-0.00270204	0.0228835	-0.118078	0.906116	0.00262092	0.0268744	0.0975247	0.922401	0.0917074	0.084278	1.08815	0.277746
12760-34_3;Q6NX45;;ZNF774	0.00977867	0.0164354	0.594976	0.552488	-0.0206069	0.0191842	-1.07416	0.283961	-0.104338	0.0603311	-1.72942	0.0851753
12761-12_3;Q92870;323;APBB2	0.0295642	0.0201319	1.46853	0.143442	-0.0107517	0.0236692	-0.454248	0.650115	0.110829	0.0741376	1.49491	0.136425
12763-69_3;Q9HCZ1;;ZNF334	-0.0063869	0.00947162	-0.67432	0.500843	0.00470883	0.0110839	0.424835	0.671388	-0.0263914	0.0348544	-0.757189	0.449777
12764-3_3;Q92556;;ELMO1	-0.0309447	0.0237677	-1.30196	0.194322	-0.0242329	0.0279276	-0.867703	0.386524	-0.0917447	0.0883114	-1.03888	0.300029
12766-33_3;Q7Z601;;GPR142	0.0260826	0.0225376	1.1573	0.248454	-0.00504201	0.0264548	-0.19059	0.849029	-0.0984634	0.08302	-1.18602	0.236942
12768-3_3;Q86XI6;;PPP1R3B	0.0147594	0.0223487	0.660413	0.509713	0.00586218	0.0262182	0.223592	0.823292	-0.177332	0.0813181	-2.18072	0.0303151
12771-19_3;Q9UJW8;7733;ZNF180	0.00122136	0.0138512	0.088177	0.92982	-0.00937906	0.0162249	-0.578064	0.563837	0.039393	0.0504209	0.781282	0.435512
12772-8_3;P52948;;NUP98	0.026124	0.0236678	1.10378	0.27093	0.0115065	0.0277851	0.414125	0.679197	-0.00902569	0.0872246	-0.103476	0.917682
12774-12_3;O60741;;HCN1	-0.0143836	0.0213249	-0.674498	0.50074	-0.00649382	0.0249887	-0.25987	0.79522	0.0802078	0.0776652	1.03274	0.30292
12775-6_3;O15347;3149;HMGB3	0.00620999	0.0109177	0.568798	0.570087	0.0195217	0.0126931	1.53798	0.125523	-0.0244952	0.0403007	-0.60781	0.543955
12777-11_3;Q15637;7536;SF1	0.00533351	0.0206281	0.258555	0.796227	-0.00589198	0.0241471	-0.244004	0.807462	0.0208845	0.0758803	0.275229	0.783406
12779-30_3;Q9UKN5;;PRDM4	0.0097705	0.0126551	0.77206	0.440931	0.0086598	0.0150576	0.575111	0.565821	-0.0676247	0.0468082	-1.44472	0.149999
12781-2_3;Q15633;6895;TARBP2	0.00750315	0.00915667	0.819418	0.413477	0.0029497	0.0108358	0.272217	0.785723	-0.0566955	0.0332103	-1.70717	0.089269
12783-29_3;P52272;4670;HNRNPM	-0.00028516	0.0195728	-0.0145692	0.988389	0.00574648	0.0228377	0.251622	0.801573	0.0289914	0.076664	0.378161	0.705684
12784-10_3;O95704;10307;APBB3	0.00651163	0.0131182	0.496381	0.620135	-0.0138136	0.0153075	-0.902407	0.367855	-0.176424	0.0499961	-3.52875	0.000510985
12785-49_3;Q86T24;10009;ZBTB33	0.0115434	0.0130057	0.887567	0.37577	0.010393	0.0152304	0.682385	0.495733	0.0869462	0.047792	1.81926	0.0702689
12786-61_3;Q9NPB8;56261;GPCPD1	0.0141334	0.0115382	1.22492	0.221965	0.0131629	0.0135226	0.9734	0.331464	-0.0218703	0.0426602	-0.512661	0.608722
12787-47_3;P52741;7693;ZNF134	0.0025323	0.0157385	0.160899	0.872326	0.0036556	0.0184263	0.198391	0.842929	0.071929	0.0578393	1.2436	0.21502
12788-6_3;Q96ES7;;CCDC101	-0.00639107	0.0126298	-0.50603	0.613362	0.00576666	0.0148084	0.389418	0.697357	0.0491858	0.0465843	1.05585	0.292241
12790-10_3;Q96ER9;;CCDC51	0.00240506	0.01243	0.193488	0.846764	0.00596169	0.0145605	0.409442	0.682633	-0.0201448	0.0457256	-0.44056	0.659985
12793-4_3;Q96J94;;PIWIL1	-0.00395717	0.0149073	-0.265453	0.79092	-0.00243226	0.0175236	-0.138799	0.889742	-0.0114439	0.055071	-0.207802	0.835584
12794-6_3;Q96MN2;;NLRP4	0.00477866	0.00794481	0.601483	0.548174	0.00434373	0.00928906	0.467618	0.640547	-0.0104244	0.0291189	-0.357995	0.72071
12795-2_3;Q969W8;;ZNF566	0.00544537	0.00826332	0.658981	0.51062	0.00441522	0.00970357	0.45501	0.649565	-0.0678742	0.0299483	-2.26638	0.0244327
12796-44_3;O95989;;NUDT3	0.0405451	0.0318197	1.27421	0.203971	-0.00257924	0.0373466	-0.0690621	0.945005	0.111529	0.117797	0.94679	0.344814
12798-46_3;Q2Y0W8;;SLC4A8	0.00176283	0.00912211	0.193248	0.846947	0.00891633	0.01064	0.838004	0.402959	-0.00637589	0.0337025	-0.189181	0.850129
12799-65_3;Q9NZQ0;;DNAJC27	0.00920597	0.0118407	0.777487	0.437738	0.00688878	0.0137843	0.499754	0.617767	0.0155197	0.043428	0.357366	0.721173
12800-5_3;P59282;;TPPP2	-0.00704221	0.0122225	-0.576169	0.565109	-0.0113001	0.0143067	-0.789848	0.430495	-0.00526093	0.0452068	-0.116375	0.907465
12801-33_3;P14316;;IRF2	0.0106906	0.0366179	0.291949	0.770609	-0.0403417	0.0433261	-0.931118	0.352842	0.121376	0.134435	0.902859	0.367616
12803-9_3;Q86UD4;;ZNF329	0.00342614	0.00775026	0.442067	0.658891	0.00872434	0.00908471	0.960332	0.337982	-0.0620001	0.0283516	-2.18683	0.0298493
12804-5_3;Q9UKD1;;GMEB2	-0.0210408	0.0440969	-0.47715	0.63374	-0.00645239	0.0518124	-0.124534	0.901009	0.0376821	0.162913	0.231303	0.8173
12807-89_3;Q7Z6I6;;ARHGAP30	0.0151794	0.00856349	1.77257	0.0777226	-0.0014871	0.0101497	-0.146517	0.883651	-0.0125798	0.0318495	-0.394977	0.693253
12808-103_3;Q9Y2V2;23589;CARHSP1	-0.0130319	0.0109389	-1.19133	0.234867	-0.00160963	0.0128556	-0.125208	0.900479	-0.0411169	0.040092	-1.02556	0.306277
12811-55_3;Q09FC8;;ZNF415	-0.0117616	0.0138133	-0.851464	0.395468	0.000852353	0.0161402	0.0528095	0.957933	0.0924139	0.0505254	1.82906	0.068789
12812-25_3;P14621;98;ACYP2	0.00427123	0.0256321	0.166636	0.867812	-0.0338741	0.0299456	-1.13119	0.25923	0.0314248	0.0950748	0.330527	0.741322
12813-18_3;Q8NDI1;23301;EHBP1	-0.0030692	0.0106888	-0.287141	0.774282	-0.00534117	0.0125467	-0.425702	0.670753	-0.019136	0.0396576	-0.48253	0.629923
12814-17_3;Q96LT9;;RNPC3	-0.00228498	0.0138961	-0.164433	0.869546	0.0122114	0.0161536	0.755958	0.45051	0.0628971	0.0507291	1.23986	0.216391
12815-9_3;P41252;3376;IARS	0.00349444	0.0101032	0.345875	0.729782	-0.000277832	0.0117471	-0.023651	0.981153	-0.0285084	0.0368708	-0.773196	0.440272
12817-1_3;P55040;;GEM	0.0383602	0.0271733	1.41169	0.159481	0.000521058	0.0319846	0.0162909	0.987017	-0.19019	0.100444	-1.89348	0.0596304
12818-159_3;Q15849;;SLC14A2	0.00826632	0.0108143	0.764385	0.44548	0.030634	0.0124885	2.45296	0.0149684	-0.0191992	0.0399907	-0.480092	0.631652
12820-1_3;Q13588;;GRAP	0.0110715	0.011411	0.970247	0.333008	0.0130744	0.0133694	0.977933	0.329201	-0.0153459	0.0424131	-0.361819	0.717841
12821-6_3;Q86W26;;NLRP10	-0.00620858	0.0123047	-0.504568	0.614384	0.0154495	0.0143918	1.07349	0.284265	-0.0728512	0.0452661	-1.6094	0.109011
12822-34_3;O00213;322;APBB1	0.0117792	0.0164904	0.714306	0.475813	-0.0140089	0.0193603	-0.723588	0.470105	-0.16329	0.0602327	-2.71099	0.00725021
12825-18_3;Q9UKG1;;APPL1	0.0117738	0.0203755	0.577841	0.563987	-0.0379646	0.0239819	-1.58305	0.114907	0.0265486	0.0750118	0.353926	0.723748
12826-5_3;Q92911;;SLC5A5	0.0012126	0.0343185	0.0353338	0.971847	-0.0460788	0.0402069	-1.14604	0.253076	-0.192661	0.126142	-1.52733	0.128176
12827-37_3;P49796;5998;RGS3	0.0128321	0.0106651	1.20318	0.230235	0.0139519	0.012554	1.11135	0.267664	-0.0500141	0.0395666	-1.26405	0.207588
12830-4_3;O00422;;SAP18	0.000758155	0.016019	0.0473287	0.962296	0.0110531	0.018765	0.589029	0.556466	0.0507885	0.0587829	0.864001	0.388559
12831-21_3;Q96BS2;54997;TESC	0.00224053	0.00729858	0.306982	0.759156	-0.00132512	0.00854495	-0.155076	0.876908	-0.041377	0.0268102	-1.54333	0.124228
12832-10_3;Q9UBL3;;ASH2L	-0.00215912	0.0102171	-0.211325	0.832834	0.0111036	0.0119719	0.927467	0.354724	-0.00872234	0.0379123	-0.230066	0.818259
12834-3_3;Q9H3M0;;KCNF1	0.000950234	0.0084579	0.112349	0.910652	0.00207386	0.00992132	0.209031	0.834622	-0.00144146	0.0313849	-0.0459285	0.96341
12835-101_3;Q8WXC3;;PYDC1	-0.00677734	0.010279	-0.65934	0.510397	-0.0030951	0.0120815	-0.256185	0.798058	-0.0197151	0.0380211	-0.51853	0.604632
12838-28_3;Q9H1R2;;DUSP15	-0.0184218	0.0196066	-0.939573	0.348516	-0.00192829	0.0233088	-0.0827281	0.934147	0.0787946	0.0744654	1.05814	0.291208
12842-43_3;O60499;;STX10	-0.0158398	0.00949326	-1.66853	0.0966872	0.00398231	0.0112029	0.355471	0.72259	-0.0466934	0.0351238	-1.32939	0.185147
12843-6_3;Q86VK4;;ZNF410	0.0142008	0.0133016	1.0676	0.286917	-0.00975043	0.0155296	-0.627862	0.53077	-0.0376045	0.051957	-0.723762	0.47001
12844-10_3;O95429;9530;BAG4	0.0168846	0.0191601	0.881237	0.379178	0.0388791	0.0223989	1.73576	0.0840451	-0.0404752	0.0711785	-0.568643	0.570195
12845-18_3;Q15036;9784;SNX17	0.0110122	0.0120401	0.914627	0.361421	0.0314236	0.0139746	2.24862	0.0255601	-0.0460525	0.0444604	-1.03581	0.301466
12846-3_3;Q9UKA1;;FBXL5	-0.0013944	0.015608	-0.089339	0.928896	0.000775478	0.0182174	0.042568	0.966086	0.030762	0.057383	0.536083	0.592461
12847-27_3;O60942;;RNGTT	0.0194543	0.00990955	1.96319	0.0509316	-0.00404286	0.0116837	-0.346024	0.729667	-0.0066938	0.0367788	-0.182001	0.855756
12848-9_3;Q92974;;ARHGEF2	0.00705742	0.0147842	0.477363	0.633589	-0.00189223	0.0174872	-0.108207	0.913933	-0.154992	0.053619	-2.89062	0.00423916
12849-25_3;Q9P0R6;;GSKIP	-0.00643568	0.0121236	-0.530837	0.596084	0.00584288	0.0141997	0.411479	0.681135	-0.0130759	0.0447964	-0.291896	0.77065
12851-5_3;Q9NP87;;POLM	-0.0135604	0.0114945	-1.17973	0.239435	0.0152845	0.0135312	1.12957	0.259941	-0.0010251	0.0422271	-0.0242759	0.980656
12853-112_3;Q9NZR1;;TMOD2	-0.0104066	0.0422806	-0.246132	0.805817	0.0113563	0.0495168	0.229342	0.818823	0.1254	0.156016	0.803762	0.42243
12854-3_3;Q99594;;TEAD3	-0.032349	0.0305976	-1.05724	0.291616	0.0190169	0.0358491	0.530472	0.596345	-0.0656929	0.112218	-0.585402	0.558906
12855-16_3;Q9NQ75;57091;CASS4	-0.0184943	0.0188473	-0.981271	0.327567	-0.0183179	0.0222916	-0.821741	0.412139	-0.0489766	0.0696828	-0.70285	0.482913
12856-14_3;Q96Q45;;TMEM237	-0.00135702	0.00875852	-0.154937	0.877019	-0.00672273	0.0103094	-0.652096	0.515045	-0.00168309	0.0335494	-0.0501675	0.960036
12859-33_3;O75521;10455;ECI2	-0.00324471	0.00932491	-0.347961	0.728214	-0.0108266	0.0108831	-0.994808	0.320964	-0.0431585	0.0352563	-1.22414	0.222259
12860-7_3;Q9UBL0;10777;ARPP21	0.00616801	0.00913565	0.675159	0.500311	-0.0201588	0.0106216	-1.8979	0.0590683	-0.00663084	0.0337372	-0.196544	0.844373
12861-13_3;Q9NYL9;29766;TMOD3	-0.00110237	0.0286292	-0.0385051	0.969321	0.00726599	0.0336552	0.215895	0.829276	0.157532	0.105679	1.49066	0.13753
12862-14_3;Q14511;4739;NEDD9	-0.0059714	0.00808026	-0.739011	0.460722	-0.00308095	0.00940335	-0.327644	0.743506	-0.0399735	0.0334964	-1.19337	0.234065
12864-9_3;Q0D2K0;;NIPAL4	-0.000241207	0.0140611	-0.0171543	0.98633	0.0160836	0.0164085	0.980198	0.328095	-0.0166772	0.0518929	-0.321376	0.748239
12867-40_3;P51808;;DYNLT3	0.0082769	0.0131333	0.630221	0.529226	0.00639622	0.0153233	0.417417	0.676794	-0.0513046	0.048222	-1.06393	0.288567
12869-68_3;P26196;;DDX6	0.00351133	0.0252671	0.138968	0.889607	-0.0111083	0.029571	-0.375649	0.707552	0.135856	0.0929037	1.46233	0.145123
12871-10_3;Q12792;5756;TWF1	0.0126817	0.0195535	0.648563	0.51732	0.0103594	0.0229197	0.451985	0.651739	0.0252098	0.0723189	0.348591	0.72774
12872-35_3;Q16280;;CNGA2	0.000138406	0.0100439	0.0137801	0.989018	-0.00329645	0.0118663	-0.277798	0.781437	-0.0740145	0.0365881	-2.02291	0.0443318
12873-11_3;P16150;6693;SPN	0.00207874	0.0118638	0.175217	0.861075	-0.0227646	0.0137962	-1.65007	0.100396	-0.0403948	0.0437269	-0.923798	0.356632
12875-28_3;Q8WUN7;;UBTD2	-0.00998762	0.0116638	-0.85629	0.392795	-0.0121922	0.0135821	-0.897667	0.370372	-0.00853913	0.0429802	-0.198676	0.842705
12876-39_3;Q9Y4P9;25876;SPEF1	0.00234836	0.01313	0.178855	0.858221	0.0218178	0.015281	1.42777	0.154814	-0.0396221	0.0484427	-0.817916	0.414315
12878-60_3;Q9BXB4;;OSBPL11	0.0064543	0.0222732	0.289778	0.772267	0.0187556	0.0263382	0.712106	0.477175	-0.055406	0.0822368	-0.673737	0.501205
12879-5_3;P28749;5933;RBL1	0.00503241	0.0149645	0.336291	0.736984	0.000355315	0.0175354	0.0202627	0.983853	-0.0232449	0.0578828	-0.401585	0.688394
12880-1_3;Q7L0J3;;SV2A	-0.021462	0.00995343	-2.15624	0.0321746	0.0144474	0.0117122	1.23354	0.218723	-0.0303798	0.0370939	-0.818996	0.413695
12881-17_3;O75452;;RDH16	-0.00760402	0.00867191	-0.876857	0.381548	0.00621762	0.0102779	0.604953	0.545851	-0.0714247	0.0317373	-2.2505	0.0254341
12882-7_3;Q9NR21;;PARP11	0.00614563	0.00877547	0.700319	0.484492	0.0101436	0.0102154	0.99297	0.321851	-0.039042	0.0321994	-1.21251	0.22666
12885-42_3;Q14995;9975;NR1D2	-0.00158236	0.0135616	-0.11668	0.907224	0.00204364	0.0159763	0.127917	0.898336	-0.0371553	0.05029	-0.738821	0.460833
12888-18_3;O75446;8819;SAP30	-0.0179549	0.0252255	-0.711774	0.477387	0.0162286	0.0295226	0.549703	0.583102	-0.0705285	0.092316	-0.76399	0.445723
12891-1_3;Q8IY33;;MICALL2	0.00258081	0.0114393	0.22561	0.821721	0.00740394	0.0134418	0.550815	0.582337	-0.0886767	0.042026	-2.11004	0.0360217
12892-10_3;Q8IYJ3;;SYTL1	-0.00348455	0.00738229	-0.472015	0.637402	0.00548939	0.00862854	0.636191	0.525338	-0.0322188	0.0270919	-1.18924	0.235675
12893-159_3;Q16666;3428;IFI16	-0.0152192	0.033019	-0.460922	0.64532	-0.0169526	0.0386063	-0.439115	0.661019	0.223443	0.12109	1.84526	0.0663745
12894-3_3;Q6ZW49;;PAXIP1	-0.00788187	0.0105473	-0.747288	0.455714	0.0115134	0.012301	0.935975	0.350346	-0.0379517	0.0387565	-0.979233	0.328576
12895-28_3;Q9Y6T7;;DGKB	-0.00821469	0.00705664	-1.16411	0.245677	0.00434875	0.00826635	0.526079	0.599378	-0.0554925	0.0258601	-2.14587	0.0330092
12898-5_3;O95760;90865;IL33	-0.011101	0.0151055	-0.734898	0.463206	0.00602808	0.017693	0.340703	0.733661	-0.00544537	0.0559001	-0.0974124	0.92249
12900-29_3;O00763;;ACACB	-0.00356992	0.0215936	-0.165323	0.868845	0.0115682	0.0253142	0.456984	0.648144	0.0196625	0.0801145	0.24543	0.806358
12904-180_3;O60494;8029;CUBN	0.0246552	0.0107613	2.2911	0.0229403	-0.00208225	0.0128052	-0.16261	0.87098	-0.0359687	0.0422829	-0.850668	0.395914
12906-137_3;P21333;2316;FLNA	0.0264942	0.01298	2.04115	0.0424686	-0.0232525	0.0152119	-1.52857	0.127855	-0.0438238	0.0481496	-0.910159	0.363767
12908-15_3;Q6Q788;116519;APOA5	-0.0246815	0.0204863	-1.20478	0.229643	0.00740664	0.0238906	0.310024	0.75685	0.100935	0.0748324	1.34882	0.178847
12912-25_3;Q5ZPR3;80381;CD276	-0.0257978	0.0375886	-0.686321	0.493257	0.00025148	0.0436164	0.00576573	0.995405	0.00674815	0.137625	0.0490329	0.960939
12915-26_3;Q6AZY7;51435;SCARA3	-0.00245213	0.0207365	-0.118252	0.905981	0.00522148	0.0242207	0.215579	0.829524	-0.130287	0.0757818	-1.71923	0.0870385
12916-3_3;P56278;;MTCP1	0.0136211	0.0103365	1.31777	0.18899	-0.0106098	0.0121363	-0.874218	0.382979	-0.0755863	0.0379973	-1.98926	0.0479464
12921-51_3;Q8IV16;;GPIHBP1	-0.00361586	0.0139302	-0.25957	0.795447	0.0170617	0.0164618	1.03645	0.301175	0.0208698	0.0514415	0.405699	0.685373
12923-51_3;Q04695;3872;KRT17	-0.0206211	0.0193582	-1.06524	0.287963	0.00460069	0.0227668	0.202079	0.840046	-0.0678316	0.0718587	-0.943959	0.34625
12925-105_3;Q9Y2T1;8313;AXIN2	0.00103364	0.0153647	0.0672737	0.946427	0.0234032	0.0179619	1.30293	0.193998	-0.0306097	0.0569636	-0.537355	0.591581
12926-118_3;Q9HBJ8;57393;TMEM27	0.0141373	0.0165518	0.854125	0.393991	0.0488959	0.019025	2.57008	0.0108465	-0.03531	0.0609377	-0.579444	0.562899
12931-16_3;P08235;4306;NR3C2	0.0463913	0.0217373	2.13418	0.0339818	-0.0214521	0.0257807	-0.832101	0.406293	-0.0627436	0.0808354	-0.77619	0.438506
12933-17_3;Q8TC92;;ENOX1	-0.00334559	0.0244572	-0.136794	0.891322	0.0332644	0.0284783	1.16806	0.244076	0.0090012	0.0903604	0.0996145	0.920743
12934-1_3;Q9UII4;51191;HERC5	0.00835163	0.0125752	0.664137	0.507317	0.00217334	0.014716	0.147686	0.88273	-0.104939	0.0459761	-2.28248	0.0234439
12936-38_3;P12271;;RLBP1	0.00974572	0.0100103	0.973566	0.331366	-0.000537995	0.0117203	-0.045903	0.96343	-0.0739128	0.0367029	-2.01381	0.0452757
12939-1_3;O15160;;POLR1C	0.00860818	0.0234481	0.367116	0.713897	0.0335102	0.0273812	1.22384	0.222364	0.0444898	0.0866323	0.513548	0.608101
12940-35_3;P43353;221;ALDH3B1	0.00959945	0.0209708	0.457752	0.647599	-0.0389712	0.0244551	-1.59358	0.11252	-0.0328282	0.0818239	-0.401205	0.688673
12941-24_3;Q8WWA1;55287;TMEM40	0.00856393	0.011489	0.745403	0.45687	0.00662688	0.0135249	0.489978	0.624666	-0.00329888	0.0419477	-0.0786428	0.937392
12945-33_3;Q9NP72;22931;RAB18	0.00221804	0.0127023	0.174618	0.861545	0.0156682	0.0147573	1.06173	0.289556	-0.0106854	0.0466808	-0.228904	0.819162
12954-71_3;Q07869;5465;PPARA	0.0850801	0.0298384	2.85136	0.00477742	0.00319858	0.0354724	0.0901709	0.928235	0.0901573	0.118943	0.757988	0.449288
12956-40_3;Q96EK5;;KIAA1279	0.0579383	0.0293972	1.97088	0.0500326	-0.0179406	0.0347528	-0.516234	0.606227	0.0270788	0.109014	0.248397	0.804067
12957-62_3;P14927;7381;UQCRB	-0.00981768	0.0121534	-0.807812	0.4201	0.00860903	0.0141842	0.606945	0.544534	0.0194508	0.044743	0.434722	0.664205
12958-8_3;Q92932;5799;PTPRN2	0.0842031	0.0544905	1.54528	0.123749	0.0040374	0.0639995	0.0630848	0.949758	0.0360091	0.202418	0.177894	0.858973
12960-9_3;P35557;2645;GCK	0.0252202	0.0185918	1.35653	0.17636	0.00149194	0.0218286	0.0683481	0.945572	-0.0763394	0.0688223	-1.10923	0.268578
12963-1_3;Q5VW38;57720;GPR107	0.0140901	0.0110699	1.27283	0.20448	-0.00675857	0.01318	-0.512789	0.608635	-0.00204533	0.0411145	-0.0497473	0.960371
12968-2_3;Q16527;1466;CSRP2	0.00711603	0.0304365	0.233799	0.815364	0.0133568	0.0357567	0.373546	0.709112	0.062597	0.112841	0.554734	0.579656
12970-35_3;Q9NUL3;27067;STAU2	0.00655636	0.0150446	0.435795	0.663425	0.00735589	0.0176069	0.417785	0.676523	-0.0279853	0.0555787	-0.503525	0.615113
12975-11_3;P35900;54474;KRT20	0.00103746	0.0163619	0.0634073	0.949502	-0.0094419	0.0190579	-0.495433	0.620808	-0.0818912	0.0599214	-1.36664	0.173185
12976-49_3;O60504;10174;SORBS3	0.00627493	0.0115967	0.541094	0.589011	0.00742649	0.0136671	0.543385	0.587435	0.0155752	0.0425049	0.366434	0.714407
12980-31_3;Q9NW64;;RBM22	0.0125851	0.0201753	0.623786	0.533442	0.0194042	0.0235998	0.822219	0.41188	-0.0967995	0.0763399	-1.26801	0.206193
12986-12_3;Q9NUP9;;LIN7C	0.00952789	0.0219095	0.434874	0.66409	0.0345073	0.0255149	1.35244	0.177656	0.0363537	0.0809195	0.449257	0.653699
12987-12_3;Q16629;;SRSF7	0.0065868	0.0220925	0.298146	0.765881	-0.00424187	0.0259788	-0.163282	0.870451	0.0594219	0.0815248	0.728882	0.466871
12988-49_3;Q01844;2130;EWSR1	0.0209059	0.0318788	0.655794	0.512658	-0.0109779	0.0374681	-0.292995	0.769809	0.218253	0.1169	1.867	0.0632621
12990-39_3;Q99759;4215;MAP3K3	0.0371422	0.0296652	1.25205	0.211925	-0.0059801	0.0350795	-0.170473	0.8648	0.11737	0.109703	1.06989	0.28588
12991-49_3;Q8IWT3;;CUL9	0.00184085	0.0134562	0.136803	0.891316	0.0189482	0.0159032	1.19148	0.234799	0.0368815	0.0496612	0.742662	0.458508
12993-21_3;Q8TAT6;55666;NPLOC4	0.00488278	0.0223298	0.218666	0.827119	-0.0254232	0.0260887	-0.974488	0.33092	0.153954	0.0818555	1.8808	0.0613636
13007-66_3;Q6JVE6;414332;LCN10	0.0026232	0.0222632	0.117827	0.906315	0.0147674	0.0260182	0.567577	0.570917	0.000407348	0.0822567	0.00495215	0.996053
13011-20_3;P46783;6204;RPS10	-0.0124347	0.0286936	-0.433361	0.665187	0.0505077	0.0333528	1.51435	0.131407	0.0834645	0.105904	0.788119	0.431495
13013-41_3;O60260;;PARK2	-0.00320033	0.0122181	-0.261935	0.793624	0.00565099	0.0143029	0.395095	0.693166	-0.0883394	0.044725	-1.97517	0.0495345
13021-12_3;Q96A84;129080;EMID1	-0.000491135	0.0122628	-0.0400507	0.96809	0.000132203	0.0145063	0.00911347	0.992737	-0.070196	0.0450449	-1.55836	0.120626
13022-20_3;O14683;;TP53I11	-0.0183694	0.0252059	-0.728775	0.466936	-0.0244198	0.0294923	-0.828004	0.40859	0.0953383	0.0930865	1.02419	0.306902
13023-8_3;Q53RT3;151516;ASPRV1	0.00531555	0.015714	0.338269	0.735492	0.0117893	0.0183156	0.643673	0.520477	0.0149565	0.0578169	0.258688	0.796125
13025-4_3;Q8WU20;;FRS2	-0.00350571	0.00747285	-0.469126	0.63946	0.00557682	0.00866676	0.643473	0.520609	0.0555873	0.028707	1.93637	0.0541459
13027-20_3;O95931;;CBX7	-0.0181448	0.016465	-1.10202	0.271689	-0.0292769	0.0195407	-1.49826	0.13554	0.0440837	0.0609231	0.723597	0.470103
13028-2_3;P34910;2124;EVI2B	0.0462574	0.0326032	1.4188	0.157405	0.0193891	0.038443	0.50436	0.614525	0.142536	0.121145	1.17658	0.240666
13032-1_3;Q14457;8678;BECN1	-0.00367418	0.00848501	-0.43302	0.665438	0.0045562	0.00994077	0.458335	0.647179	0.0567236	0.0311165	1.82294	0.0697137
13039-1_3;Q12972;;PPP1R8	0.0130624	0.0169366	0.771252	0.441408	-0.0204807	0.0198102	-1.03385	0.302374	0.0440427	0.0623013	0.706931	0.480379
13041-47_3;Q9BUZ4;9618;TRAF4	0.00574759	0.00594863	0.966203	0.335043	-0.00453671	0.00698562	-0.649436	0.51676	0.0290961	0.0216543	1.34367	0.180492
13042-7_3;Q16322;;KCNA10	0.00877721	0.0101943	0.86099	0.390207	0.0108179	0.0120575	0.897192	0.370625	-0.0562376	0.0375271	-1.49858	0.135455
13043-157_3;Q6PL18;29028;ATAD2	0.0116338	0.0127239	0.914329	0.361583	0.00640755	0.0150054	0.427017	0.6698	0.0689274	0.0464416	1.48417	0.139248
13044-5_3;Q99816;7251;TSG101	0.0275976	0.0237929	1.15991	0.247378	-0.00406853	0.0279119	-0.145763	0.884245	0.100391	0.0879141	1.14192	0.254763
13053-6_3;Q9UN76;11254;SLC6A14	0.00647831	0.0174364	0.37154	0.710601	-0.0073927	0.0203482	-0.36331	0.71673	-0.123679	0.0678179	-1.8237	0.0695862
13054-87_3;P35080;5217;PFN2	0.0125191	0.0098036	1.27699	0.20299	-0.0105288	0.0114998	-0.915558	0.360929	-0.112231	0.0355261	-3.15911	0.00181131
13055-53_3;A5PKW4;;PSD	0.00319248	0.0213431	0.149579	0.881238	0.0320005	0.0249633	1.2819	0.201263	0.0709307	0.0790624	0.897149	0.370648
13056-18_3;Q9GZN6;;SLC6A16	0.0154069	0.0154202	0.999138	0.318867	0.00924093	0.0182428	0.506553	0.612995	-0.0147947	0.0605479	-0.244348	0.807198
13059-33_3;Q969G6;;RFK	-0.0164929	0.0232994	-0.707867	0.479795	-0.0295132	0.0273204	-1.08026	0.281236	-0.0255267	0.0861257	-0.296389	0.767219
13062-4_3;O60234;9535;GMFG	0.0198477	0.024321	0.816074	0.415374	-0.0121291	0.0285524	-0.424802	0.671412	0.106691	0.0897123	1.18926	0.235669
13066-42_3;Q6P2E9;23644;EDC4	0.0187489	0.0107276	1.74773	0.0819448	0.00461887	0.0126311	0.365675	0.714969	0.0519905	0.0397454	1.30809	0.192246
13067-5_3;Q13976;5592;PRKG1	-0.00490154	0.0156139	-0.313922	0.753884	0.0152398	0.0182133	0.836741	0.403667	0.101429	0.0572384	1.77204	0.0778047
13068-139_3;O14618;9973;CCS	-0.00993711	0.0196428	-0.505891	0.613459	0.0373138	0.0227349	1.64126	0.102227	0.136011	0.0713313	1.90675	0.0579054
13073-14_3;P39687;;ANP32A	0.0116864	0.0142285	0.821337	0.412368	0.00552346	0.0166774	0.331195	0.740821	0.0451079	0.0525882	0.857757	0.391986
13076-4_3;P51114;;FXR1	0.00337157	0.0226198	0.149054	0.881653	0.0084122	0.0267522	0.314449	0.75349	0.0978806	0.0829806	1.17956	0.239497
13078-3_3;P41208;1069;CETN2	0.0229664	0.0116158	1.97716	0.0492949	0.028282	0.013597	2.08002	0.0387034	0.052296	0.043336	1.20676	0.228846
13082-9_3;Q9H3U1;55898;UNC45A	0.00726577	0.0162811	0.446271	0.655859	0.00871954	0.0191706	0.45484	0.649692	0.0124049	0.0601954	0.206077	0.836929
13083-18_3;P26640;7407;VARS	0.00180824	0.0226518	0.0798276	0.936448	0.00612678	0.0265375	0.230872	0.817632	0.0428478	0.0839869	0.510172	0.610452
13085-18_3;P43220;2740;GLP1R	0.0145891	0.00882358	1.65342	0.0997119	-0.00468511	0.0103383	-0.45318	0.650878	-0.0686799	0.0322969	-2.12652	0.0346055
13088-397_3;P35070;685;BTC	0.0127086	0.00939051	1.35335	0.177366	0.00760292	0.0110479	0.688175	0.492085	-0.0286557	0.0349341	-0.820279	0.412966
13089-6_3;Q16665;3091;HIF1A	0.0220541	0.0114321	1.92914	0.0550303	0.00415601	0.0136198	0.305144	0.760552	-0.043928	0.0425093	-1.03337	0.30259
13090-17_3;P06703;6277;S100A6	0.0069753	0.0194374	0.35886	0.720052	-0.00577767	0.0228305	-0.253068	0.800458	0.0703001	0.0716422	0.981266	0.327565
13093-6_3;Q8WVN6;6398;SECTM1	-0.0106746	0.00913433	-1.16863	0.243855	0.0124714	0.0107286	1.16244	0.24635	-0.0104743	0.0339954	-0.308109	0.758299
13094-75_3;Q9BXY4;84870;RSPO3	0.0182766	0.0175163	1.04341	0.297931	-0.0298701	0.0204051	-1.46385	0.144694	0.0682193	0.0647065	1.05429	0.292934
13095-51_3;P05451;5967;REG1A	-0.0389184	0.029476	-1.32034	0.188151	-0.0388258	0.0346226	-1.1214	0.263392	-0.195572	0.108075	-1.80959	0.0717829
13097-11_3;Q92843;599;BCL2L2	-0.0171185	0.00984807	-1.73826	0.0836313	0.00996539	0.011723	0.850073	0.396253	0.00525601	0.0364745	0.144101	0.885559
13098-93_3;O43915;2277;FIGF	-0.0408953	0.0207616	-1.96975	0.0501506	-0.0503479	0.0242316	-2.07778	0.0389174	0.0605891	0.0772478	0.784347	0.4337
13101-60_3;Q9BQB4;50964;SOST	-0.015451	0.0129824	-1.19014	0.235308	-0.0111014	0.015248	-0.728055	0.467376	-0.0779371	0.0478616	-1.62838	0.104915
13102-1_3;Q96BQ1;131177;FAM3D	-0.0358221	0.0202092	-1.77256	0.0777304	-0.0540183	0.0235966	-2.28924	0.0230455	-0.0688363	0.0750307	-0.917442	0.359949
13103-125_3;P0DML2 P0DML3;1442 1443;CSH1 CSH2	0.0165839	0.0134136	1.23635	0.217684	-0.00087061	0.0158277	-0.0550054	0.956185	-0.12568	0.0523108	-2.40257	0.0171339
13104-32_3;P98172;1947;EFNB1	0.00200404	0.00839508	0.238716	0.811555	-0.00489733	0.00983345	-0.498028	0.618978	-0.0199302	0.0309917	-0.64308	0.520864
13105-7_3;P60880;6616;SNAP25	0.00230314	0.0118324	0.194647	0.845854	0.0233951	0.0138007	1.69521	0.0914902	-0.00119057	0.0439211	-0.0271071	0.9784
13107-9_3;O95274;27076;LYPD3	0.0159342	0.0110766	1.43855	0.151739	0.0322692	0.0128164	2.51781	0.012541	-0.00336715	0.0410994	-0.0819268	0.934782
13109-82_3;Q7Z3B1;257194;NEGR1	-0.0267253	0.0106767	-2.50314	0.0130536	-0.0115787	0.0126787	-0.913239	0.36214	0.00940894	0.0401816	0.23416	0.815083
13111-79_3;P41182;604;BCL6	-0.00976936	0.00760615	-1.2844	0.200396	-0.0198352	0.00880909	-2.25168	0.0253629	-0.0156515	0.0280735	-0.557519	0.577758
13112-179_3;Q12841;11167;FSTL1	0.00709229	0.017314	0.409628	0.682487	-0.0176937	0.0201989	-0.875972	0.382023	0.0634862	0.0638152	0.994844	0.32093
13113-7_3;P10451;6696;SPP1	0.00587302	0.0128962	0.455406	0.649283	0.00914107	0.0151359	0.603933	0.546534	-0.00167919	0.047688	-0.0352121	0.971944
13114-50_3;P51884;4060;LUM	-0.0256962	0.0159521	-1.61084	0.108676	-0.0204946	0.0187507	-1.093	0.275609	-0.0219246	0.0595166	-0.368378	0.712952
13116-25_3;Q8N6Q3;57126;CD177	0.0839349	0.0447165	1.87704	0.0618665	0.0795842	0.0525942	1.51318	0.131704	-0.0517866	0.167227	-0.309678	0.757106
13117-232_3;Q9Y259;1120;CHKB	0.0212096	0.0200962	1.05541	0.292424	0.00756637	0.0235263	0.321613	0.748058	-0.0873378	0.07423	-1.17658	0.240663
13118-5_3;Q9H4F8;64093;SMOC1	-0.0156865	0.0149872	-1.04666	0.296436	-0.00837404	0.0175757	-0.476457	0.634235	-0.0594914	0.0553737	-1.07436	0.283871
13119-26_3;Q9UK55;51156;SERPINA10	-0.0224681	0.0143965	-1.56066	0.120081	0.00385892	0.0169569	0.227573	0.820196	-0.0711414	0.0532637	-1.33565	0.183084
13122-19_3;O43155;23768;FLRT2	-0.0247644	0.0223056	-1.11023	0.268134	-0.0467508	0.0260155	-1.79704	0.0737269	-0.00829034	0.0829859	-0.0999006	0.920516
13123-3_3;Q9NZU0;23767;FLRT3	-0.0182692	0.0203625	-0.897198	0.370622	-0.0271242	0.0236956	-1.14469	0.253614	-0.00273772	0.0750475	-0.0364798	0.970934
13124-20_3;Q6UXK2;57611;ISLR2	-0.00391733	0.0125183	-0.312929	0.754639	0.0179034	0.0145905	1.22706	0.221149	-0.053333	0.0461226	-1.15633	0.248834
13125-45_3;P04004;7448;VTN	0.0619706	0.0465826	1.33034	0.18481	0.000223346	0.0548024	0.00407547	0.996752	0.142189	0.173254	0.820697	0.412724
13126-52_3;Q02487;1824;DSC2	-0.0299772	0.0197895	-1.5148	0.131291	-0.0174559	0.0233328	-0.748128	0.4552	0.0605095	0.0737215	0.820784	0.412678
13129-40_3;P01130;3949;LDLR	0.00966809	0.0156634	0.61724	0.537733	-0.0131571	0.0182572	-0.720652	0.47191	-0.0355433	0.0575868	-0.617212	0.537751
13130-150_3;P52789;3099;HK2	-0.037912	0.0542535	-0.698795	0.485436	-0.0514703	0.0636903	-0.808134	0.419907	0.0290255	0.200572	0.144714	0.885072
13131-5_3;P19367;3098;HK1	-0.00290506	0.0115897	-0.250659	0.802319	0.0157503	0.0137534	1.1452	0.253413	-0.037323	0.042965	-0.868682	0.385999
13132-14_3;Q13591;9037;SEMA5A	0.0255568	0.0204904	1.24725	0.213668	-0.0244245	0.0240127	-1.01715	0.310231	0.0602619	0.0758342	0.794653	0.427696
13133-73_3;Q8N2S1;8425;LTBP4	-0.0313247	0.0169093	-1.85251	0.0653298	-0.0387417	0.0197339	-1.96321	0.0509171	-0.0362849	0.0667418	-0.543661	0.587241
13228-75_3;Q00987;4193;MDM2	0.00194176	0.0135737	0.143053	0.886383	-0.02089	0.0156812	-1.33217	0.184228	-0.0345924	0.0496997	-0.696028	0.48717
13229-20_3;O15151;;MDM4	-0.00413151	0.0119623	-0.345378	0.730148	0.00654372	0.0139738	0.468284	0.640056	-0.0748951	0.0438911	-1.70638	0.0893805
13230-174_3;P01859;;	0.00234029	0.0184063	0.127146	0.898946	-0.0112077	0.0214528	-0.522437	0.601914	-0.078826	0.0671634	-1.17365	0.24186
13231-90_3;P01861;;	-0.00699693	0.0224639	-0.311474	0.755743	-0.0174593	0.0262515	-0.665077	0.506717	0.00488781	0.0829757	0.0589065	0.953082
13236-25_3;P56704;89780;WNT3A	0.0233312	0.0193649	1.20482	0.229597	-0.0172832	0.0226627	-0.762625	0.446523	-0.214735	0.0703057	-3.05431	0.00254086
13240-170_3;Q9Y566;;SHANK1	0.0140595	0.0157413	0.893161	0.372798	0.000101244	0.0184947	0.00547423	0.995637	0.00417629	0.0608281	0.0686574	0.945328
13242-134_3;Q9BYB0;;SHANK3	-0.0666989	0.0421093	-1.58395	0.114689	0.00207319	0.049591	0.0418058	0.966693	0.213591	0.155849	1.3705	0.171973
13256-21_3;Q9Y566;;SHANK1	0.0307722	0.0131723	2.33613	0.0204053	0.0283737	0.015462	1.83506	0.0678785	0.0545025	0.0491157	1.10968	0.268378
13268-45_3;P41221;7474;WNT5A	-0.0108374	0.0196945	-0.550275	0.582705	-0.00388945	0.0230504	-0.168737	0.866163	-0.0506244	0.0726778	-0.696559	0.486835
13374-4_3;Q30KQ7;245927;DEFB113	-0.0197618	0.0290397	-0.680511	0.49692	-0.00532095	0.0337296	-0.157753	0.874801	0.119031	0.105979	1.12315	0.262638
13375-48_3;O43761;;SYNGR3	-0.0269711	0.01542	-1.7491	0.0817209	-0.0259759	0.0179792	-1.44478	0.149996	-0.0189126	0.0568744	-0.332534	0.739815
13377-3_3;Q8N8Q1;;CYB561D1	-0.00248452	0.0114099	-0.217751	0.827831	0.02046	0.0132761	1.54112	0.124765	-0.0182941	0.0421259	-0.434273	0.664528
13378-80_3;A6NC05;;C5orf63	-0.0034764	0.0109855	-0.316452	0.751965	0.0103491	0.0128551	0.805056	0.421673	-0.0642045	0.04053	-1.58412	0.114629
13381-49_3;P15291;2683;B4GALT1	-0.0223667	0.0222452	-1.00546	0.315801	-0.0218857	0.0260825	-0.839096	0.402343	0.0480368	0.0826562	0.581164	0.561736
13384-110_3;P07954;2271;FH	0.00274324	0.0354848	0.0773076	0.938451	-0.0468151	0.0416324	-1.12449	0.262066	-0.13587	0.13074	-1.03924	0.299868
13386-248_3;Q969K3;;RNF34	0.00051522	0.00890619	0.0578496	0.953923	0.0160472	0.0103772	1.54639	0.123509	0.0256544	0.0324256	0.791178	0.429729
13387-55_3;Q9NZC4;26298;EHF	0.0244237	0.0138174	1.7676	0.0785725	-0.0163686	0.0163236	-1.00276	0.317126	0.0112159	0.0541756	0.207029	0.836187
13388-57_3;P29120;5122;PCSK1	-0.011772	0.00866919	-1.35792	0.175933	-0.00354576	0.0101699	-0.348653	0.727696	-0.0166306	0.0320066	-0.519599	0.603885
13389-8_3;P22466;;GAL	0.014693	0.012219	1.20248	0.230507	0.0152042	0.0143123	1.06231	0.28929	-0.103105	0.0447796	-2.3025	0.0222683
13392-13_3;P05026;481;ATP1B1	0.00105619	0.00896524	0.117809	0.906328	0.00128327	0.0105043	0.122167	0.902881	-0.0457222	0.0331155	-1.38069	0.168802
13393-46_3;Q9BUN8;79139;DERL1	-0.00296024	0.00874513	-0.338502	0.735318	-0.000210844	0.0102353	-0.0205997	0.983584	-0.1092	0.031437	-3.4736	0.000621931
13397-88_3;O15263;100289462;DEFB4A	0.0848197	0.0546223	1.55284	0.121939	-0.0346602	0.0641676	-0.540151	0.589654	-0.0916025	0.202829	-0.451625	0.651997
13399-33_3;Q8IUW5;;RELL1	-0.0143361	0.0137225	-1.04472	0.297344	0.00830568	0.0161777	0.513402	0.608205	0.128277	0.0495994	2.58627	0.0103714
13400-13_3;Q01973;4919;ROR1	-0.0100654	0.010499	-0.958708	0.338793	0.00568258	0.0124605	0.456047	0.648821	-0.0349864	0.0388071	-0.901546	0.368316
13403-5_3;P41161;2119;ETV5	-0.0016319	0.0134932	-0.120943	0.90385	0.00555541	0.0157953	0.351712	0.7254	0.0358786	0.0497863	0.720651	0.471911
13405-61_3;P20155;6691;SPINK2	-0.0304383	0.022061	-1.37974	0.169128	-0.042769	0.0256522	-1.66726	0.0969453	0.0387492	0.0811281	0.47763	0.633408
13406-161_3;Q08708;10871;CD300C	-0.0173901	0.0384165	-0.452673	0.65125	-0.0449168	0.0453278	-0.990932	0.322854	-0.269755	0.14011	-1.9253	0.0555359
13408-23_3;Q8TEU8;124857;WFIKKN2	-0.0100979	0.0147991	-0.682331	0.495768	-0.0278455	0.017292	-1.61032	0.108803	-0.0412254	0.0549084	-0.750804	0.453596
13409-9_3;Q9Y328;;NSG2	0.0670407	0.0236909	2.82981	0.00510292	0.0235013	0.0282152	0.83293	0.405817	0.107321	0.0888307	1.20815	0.228328
13411-21_3;Q9H4P4;;RNF41	0.0120844	0.01273	0.949287	0.343561	0.00755194	0.0149822	0.504061	0.614744	-0.0482801	0.0470038	-1.02715	0.305524
13412-5_3;Q9BQY6;140870;WFDC6	-0.0088519	0.0130577	-0.677906	0.498581	0.00542834	0.0151964	0.357213	0.721293	0.0451154	0.0475784	0.948234	0.344105
13416-8_3;Q14C87;;TMEM132D	-0.00277924	0.00865503	-0.321113	0.748437	0.00202357	0.0102725	0.196988	0.844023	-0.0782317	0.0316721	-2.47005	0.0142878
13421-17_3;Q9NRX6;;TMEM167B	-0.00745671	0.0119434	-0.624336	0.533069	-0.0288342	0.0138308	-2.08478	0.0382696	-0.0317428	0.044088	-0.719988	0.472314
13422-66_3;Q16206;10495;ENOX2	0.00679388	0.00774635	0.877042	0.381442	0.0070751	0.00905251	0.781563	0.435332	-0.0444524	0.0284956	-1.55998	0.120236
13423-94_3;Q9BRX8;84293;FAM213A	-0.00534502	0.0120457	-0.443729	0.657691	-0.00635198	0.0141404	-0.449207	0.653741	-0.0149028	0.0445191	-0.334751	0.738144
13424-51_3;O95831;51060;AIFM1	-0.0104881	0.0150485	-0.69695	0.486594	0.0117944	0.0176313	0.668945	0.504255	0.101231	0.0585937	1.72768	0.0854948
13427-66_3;Q9NR34;57134;MAN1C1	-0.0240048	0.016948	-1.41638	0.158112	-0.0244986	0.0199252	-1.22953	0.220218	0.0209167	0.0631767	0.331082	0.740905
13428-52_3;Q9ULT6;84133;ZNRF3	0.0115163	0.0131688	0.874515	0.382837	-0.0123411	0.0154425	-0.799164	0.425098	0.072383	0.048234	1.50066	0.134944
13429-3_3;Q9H1F0;140832;WFDC10A	-0.00867469	0.0129115	-0.671856	0.5024	0.00244	0.0151151	0.161428	0.871909	-0.0127186	0.0477456	-0.266383	0.790201
13430-50_3;Q13336;6563;SLC14A1	0.0110745	0.0149069	0.742913	0.458342	-0.00173307	0.0174878	-0.0991018	0.921149	-0.121015	0.0547582	-2.21	0.0281552
13431-74_3;Q6UWV7;;FAM159A	-0.0120907	0.0254546	-0.47499	0.635279	-0.0375961	0.0297949	-1.26183	0.208383	-0.0342337	0.0944892	-0.362303	0.717483
13432-9_3;Q5T4F4;118813;ZFYVE27	0.0253935	0.0182158	1.39404	0.164759	0.0101914	0.0214219	0.475746	0.634743	0.188434	0.0663742	2.83897	0.00496403
13434-172_3;Q9NVD7;55742;PARVA	-0.017107	0.0199369	-0.858057	0.391839	-0.0404435	0.0235147	-1.71992	0.0869199	-0.126909	0.0822801	-1.5424	0.124482
13435-31_3;Q6UXL0;53833;IL20RB	-0.0823766	0.0648427	-1.27041	0.205339	-0.0357801	0.0757545	-0.472316	0.637189	-0.441033	0.236434	-1.86536	0.0635194
13436-54_3;P56270;;MAZ	-0.00533461	0.0227047	-0.234956	0.814468	-0.00718428	0.0269191	-0.266884	0.789817	0.222531	0.0825283	2.69643	0.00756924
13438-115_3;Q9H2X0;8646;CHRD	0.0382631	0.0416871	0.917864	0.359719	-0.0446034	0.0488925	-0.912274	0.362646	0.00851771	0.154975	0.0549617	0.95622
13439-6_3;P0C7M6;;IQCF3	-0.00257075	0.00970052	-0.265012	0.791254	-0.00427088	0.0113261	-0.377082	0.706484	-0.0595635	0.0356079	-1.67276	0.0958289
13441-30_3;Q155Q3;;DIXDC1	-0.00716112	0.011707	-0.611696	0.541391	-0.00740839	0.0136042	-0.544564	0.586623	-2.46916e-05	0.0428876	-0.000575729	0.999541
13447-42_3;Q5BIV9;;SPRN	0.0165099	0.0200121	0.824997	0.410296	-0.0199223	0.0234245	-0.850489	0.396008	-0.0881087	0.083895	-1.05023	0.294804
13449-25_3;Q15427;;SF3B4	-0.00538518	0.0134143	-0.40145	0.688493	-0.0306521	0.0155437	-1.972	0.0499102	0.0411183	0.0521835	0.787957	0.431602
13450-49_3;P40818;;USP8	0.0333649	0.0215695	1.54686	0.12339	-0.0384319	0.0253049	-1.51875	0.130315	0.00803698	0.0801623	0.100259	0.920234
13451-2_3;Q9H6D8;64838;FNDC4	0.000475261	0.0128384	0.0370187	0.970505	0.004684	0.0150838	0.310532	0.75646	0.0139806	0.0476131	0.29363	0.769327
13452-113_3;P0DJ93;;SMIM13	-0.0159547	0.0094858	-1.68195	0.0940362	-0.00635165	0.0112254	-0.565829	0.572103	0.0327303	0.0353738	0.925269	0.355868
13453-2_3;O75394;;MRPL33	0.01031	0.0172959	0.596094	0.551743	0.00902791	0.02033	0.444069	0.657442	0.0293833	0.0641987	0.457692	0.647638
13455-10_3;Q8N690;245932;DEFB119	0.0083207	0.0155182	0.536188	0.592393	-0.00224268	0.0180742	-0.124082	0.901369	-0.0238445	0.0564176	-0.422642	0.672987
13457-33_3;Q9UKW6;;ELF5	-0.00201869	0.0134158	-0.150471	0.880537	-0.0161699	0.0155695	-1.03856	0.300199	0.0130277	0.0490798	0.265439	0.79093
13459-30_3;Q9NXH8;54863;TOR4A	0.0211567	0.010155	2.08338	0.0384214	-0.00379068	0.0120048	-0.315763	0.752495	-0.0237753	0.0377241	-0.630242	0.529218
13460-4_3;O15335;1101;CHAD	-0.0393915	0.0363702	-1.08307	0.27999	-0.00689693	0.0428244	-0.161051	0.872204	0.102305	0.135171	0.756861	0.449962
13463-1_3;Q92626;7837;PXDN	-0.0176913	0.0394724	-0.448193	0.654463	-0.067382	0.0460423	-1.46348	0.14479	-0.0274835	0.146495	-0.187607	0.851361
13464-8_3;Q8N912;;NRAC	0.0152269	0.0138083	1.10274	0.271375	-0.00892815	0.0161615	-0.552433	0.581226	-0.0815404	0.0508331	-1.60408	0.110164
13465-5_3;P53805;1827;RCAN1	0.0124664	0.0274623	0.453947	0.650325	-0.00241746	0.0320894	-0.0753351	0.940018	-0.249409	0.100116	-2.4912	0.0134875
13468-5_3;Q96JN8;;NEURL4	0.00501215	0.0157031	0.319182	0.749897	-0.0208663	0.0183483	-1.13723	0.256701	-0.151848	0.0573477	-2.64785	0.00869801
13470-43_3;Q03431;5745;PTH1R	-0.0227586	0.0119221	-1.90895	0.0576388	-0.00163832	0.0139369	-0.117552	0.906535	-0.0304801	0.0435654	-0.699641	0.484929
13472-35_3;Q9H0R4;84064;HDHD2	0.0509468	0.0284865	1.78846	0.0751238	-0.0119362	0.0337931	-0.353214	0.724277	0.11374	0.105713	1.07594	0.283172
13473-55_3;P23677;;ITPKA	0.000917527	0.00855371	0.107266	0.914679	-0.0040118	0.0101389	-0.395682	0.692736	-0.049459	0.0314408	-1.57308	0.117184
13474-40_3;Q9Y2Q3;373156;GSTK1	-0.00727784	0.0108964	-0.667911	0.50491	0.00191836	0.0128172	0.149671	0.881165	0.00431064	0.04048	0.106488	0.915295
13475-10_3;Q9Y2X8;;UBE2D4	0.00343339	0.0152095	0.225739	0.82162	0.0191069	0.0177546	1.07617	0.283064	0.0466644	0.0561105	0.831652	0.406533
13476-16_3;O60870;;KIN	0.000424445	0.0180264	0.0235457	0.981237	-0.0145719	0.0209644	-0.695076	0.487776	0.0758773	0.0652601	1.16269	0.246275
13477-65_3;Q15722;1241;LTB4R	-0.128733	0.0484622	-2.65635	0.00850277	0.00119606	0.0584835	0.0204513	0.983703	0.165826	0.18175	0.912386	0.362607
13479-8_3;A8MVW0;;FAM171A2	0.019492	0.014127	1.37977	0.169083	-0.00491907	0.0166215	-0.295945	0.767556	-0.13569	0.0518244	-2.61826	0.00946359
13481-24_3;Q15560;;TCEA2	0.0138133	0.0125465	1.10097	0.272166	-0.0393166	0.0145714	-2.6982	0.00753579	-0.00232482	0.046252	-0.0502642	0.959959
13482-14_3;A5YKK6;;CNOT1	0.00777181	0.0303951	0.255693	0.798434	-0.0221106	0.0355132	-0.622602	0.534209	0.107881	0.112109	0.962284	0.336993
13484-69_3;P02452;1277;COL1A1	-0.00206206	0.00803693	-0.256574	0.797758	-0.00988167	0.00933833	-1.05818	0.291182	0.000411584	0.0294358	0.0139824	0.988857
13485-20_3;Q96K49;;TMEM87B	-0.00851099	0.0125391	-0.678755	0.49802	-0.00288886	0.014706	-0.196441	0.84445	-0.0374045	0.046499	-0.804414	0.422042
13486-9_3;Q13563;;PKD2	0.00498616	0.0211227	0.236057	0.813614	0.00293779	0.0249899	0.117559	0.906527	-0.23012	0.076437	-3.01058	0.00292083
13487-24_3;Q9H1C4;;UNC93B1	-0.0223527	0.028865	-0.774389	0.439572	-0.0639973	0.0339059	-1.8875	0.0604728	-0.0144665	0.107336	-0.134778	0.892916
13488-3_3;P53367;;ARFIP1	0.000614672	0.00990059	0.0620843	0.950554	0.0250611	0.0114945	2.18027	0.0303282	-0.0932104	0.0361663	-2.57727	0.0106303
13490-1_3;Q9NZW5;;MPP6	0.000310353	0.0104666	0.0296516	0.976373	0.00753362	0.0122424	0.615369	0.538968	0.00362944	0.0386831	0.093825	0.925336
13491-40_3;O43924;;PDE6D	-0.0122599	0.0139575	-0.878372	0.380723	0.0187864	0.0162805	1.15392	0.249814	-0.0194141	0.0516633	-0.37578	0.707451
13492-44_3;P38646;3313;HSPA9	0.0175991	0.0215324	0.81733	0.41467	0.0152214	0.0254251	0.598678	0.550036	-0.051464	0.0789684	-0.651704	0.515308
13493-5_3;Q9ULK0;;GRID1	-0.0352303	0.0187579	-1.87816	0.0617198	-0.0161289	0.0221189	-0.729191	0.466682	-0.0276255	0.069857	-0.395458	0.692899
13494-6_3;Q8N5B7;;CERS5	0.0009413	0.01463	0.0643406	0.948759	-0.0255341	0.0170164	-1.50056	0.134943	-0.0887333	0.0537164	-1.65189	0.100025
13495-48_3;Q8TDS4;;HCAR2	0.00571559	0.0156062	0.366237	0.71455	-0.0264598	0.0181015	-1.46174	0.145278	0.000165999	0.0573936	0.00289229	0.997695
13496-19_3;Q01581;;HMGCS1	-0.009702	0.0120352	-0.806133	0.421053	0.0121853	0.0140981	0.864319	0.388372	0.0358518	0.0446502	0.802949	0.422887
13497-34_3;O75822;;EIF3J	0.0032493	0.0255688	0.127081	0.898995	0.0041349	0.0299579	0.138024	0.89035	-0.00756381	0.0948601	-0.0797365	0.936521
13498-1_3;Q9UGB7;;MIOX	0.0110323	0.0108226	1.01938	0.309174	-0.0105349	0.0127436	-0.826679	0.40934	-0.078335	0.039912	-1.96269	0.0509777
13499-30_3;P00451;2157;F8	-0.0578272	0.023649	-2.44523	0.0152805	-0.0511201	0.0279283	-1.8304	0.0685742	0.1212	0.0885797	1.36826	0.172657
13500-9_3;Q8N6K0;121793;TEX29	0.00472534	0.0130013	0.363452	0.716624	0.0297014	0.0151174	1.96471	0.0507357	-0.0144615	0.0482444	-0.299754	0.764654
13501-10_3;Q8TBE7;;SLC35G2	0.0226926	0.0156566	1.44939	0.148685	-0.0328067	0.0183209	-1.79067	0.0747527	-0.0267442	0.0619074	-0.432004	0.666171
13502-2_3;Q86WA9;;SLC26A11	-0.00237323	0.0162583	-0.14597	0.884084	0.00512365	0.0188384	0.271979	0.785904	-0.0212238	0.0592688	-0.358094	0.720631
13503-19_3;O75915;10550;ARL6IP5	-0.0135735	0.0122009	-1.1125	0.267177	-0.0107217	0.0142729	-0.751193	0.453366	-0.0531517	0.0448536	-1.185	0.237336
13504-147_3;O43390;10236;HNRNPR	0.016187	0.0224469	0.721127	0.471619	-0.0305045	0.0262268	-1.1631	0.246084	0.111121	0.082267	1.35073	0.178207
13506-10_3;Q9NX74;;DUS2	-0.0198128	0.0144465	-1.37146	0.171675	0.0232983	0.0169736	1.37262	0.171314	0.00740491	0.053176	0.139253	0.889382
13507-51_3;Q15628;8717;TRADD	-0.0196523	0.0197385	-0.995633	0.320558	0.0384018	0.0229169	1.6757	0.0952649	0.0409751	0.0727104	0.563538	0.573662
13509-5_3;Q8TAC9;;SCAMP5	-0.00980375	0.010069	-0.973662	0.331345	-0.00245269	0.0117649	-0.208476	0.835059	-0.0303531	0.0368616	-0.823433	0.411196
13510-7_3;Q93084;489;ATP2A3	0.00189008	0.00848472	0.222763	0.823934	0.00837009	0.00988894	0.846409	0.398279	0.00491647	0.0312065	0.157546	0.874964
13511-29_3;Q01826;6304;SATB1	0.00953305	0.00819624	1.1631	0.246084	0.0183887	0.00953678	1.92819	0.055155	-0.0347183	0.0302704	-1.14694	0.252687
13512-28_3;O43390;10236;HNRNPR	-0.00733399	0.00980433	-0.748036	0.455267	0.0108366	0.0114267	0.948357	0.344027	-0.00567767	0.0360827	-0.157351	0.875118
13513-174_3;Q9Y6X2;;PIAS3	0.00540195	0.0115964	0.465828	0.641812	-0.0127149	0.0135523	-0.938204	0.349198	-0.0626841	0.042631	-1.47039	0.142925
13514-121_3;Q15286;11021;RAB35	-0.00803431	0.0159025	-0.505222	0.613921	0.0193047	0.0186203	1.03676	0.301013	0.123769	0.0584361	2.11803	0.035321
13515-8_3;Q96P16;;RPRD1A	-0.0204044	0.0114915	-1.7756	0.0772403	0.0185259	0.0133879	1.38378	0.167887	-0.00901103	0.0419517	-0.214796	0.830134
13516-46_3;Q5J8M3;51234;EMC4	-0.00484257	0.0170718	-0.283658	0.776946	-0.0198762	0.0199219	-0.997706	0.319549	-0.12522	0.0664157	-1.8854	0.0607306
13517-3_3;Q3KNS1;;PTCHD3	0.00534578	0.0162495	0.328981	0.742496	-0.00719233	0.0189283	-0.379977	0.704345	-0.0708428	0.0592611	-1.19543	0.233259
13518-5_3;O43150;8853;ASAP2	0.0609037	0.0557048	1.09333	0.275468	-0.0282585	0.0654196	-0.431958	0.666203	-0.168534	0.206914	-0.814511	0.416249
13519-112_3;Q86VW2;;ARHGEF25	-0.0246482	0.010589	-2.32772	0.0208791	-0.00205989	0.0123992	-0.166131	0.868214	0.0350289	0.0388934	0.900639	0.368812
13522-20_3;P62760;7447;VSNL1	0.00305543	0.0134796	0.226671	0.820896	-0.00656084	0.0157722	-0.415976	0.677845	-0.0492895	0.0496698	-0.992344	0.32215
13524-25_3;Q96MM7;;HS6ST2	-0.00433451	0.0122608	-0.353527	0.724045	0.0176585	0.0142029	1.24331	0.215128	-0.00479314	0.0449092	-0.106729	0.915105
13525-17_3;Q8TDN1;;KCNG4	0.00443025	0.0109953	0.40292	0.687407	0.0235053	0.0129479	1.81537	0.0708601	-0.0828995	0.0404187	-2.05102	0.0414779
13526-5_3;P05455;6741;SSB	-0.0154956	0.0365961	-0.423424	0.672407	-0.0618654	0.0426892	-1.44921	0.14873	0.154187	0.135419	1.13859	0.256134
13529-39_3;Q9ULW6;;NAP1L2	0.00457594	0.0103878	0.440512	0.660013	0.00178153	0.0121075	0.147143	0.883158	-0.0167557	0.0381816	-0.438843	0.66122
13530-5_3;Q9UKP6;;UTS2R	-0.001409	0.0122552	-0.114972	0.908577	0.00756661	0.0145335	0.520634	0.603168	-0.0763812	0.0449106	-1.70074	0.0904656
13532-25_3;Q8N9A8;;CNEP1R1	-0.00170293	0.00948114	-0.179613	0.857629	-0.0167856	0.0110728	-1.51593	0.131035	-0.0576794	0.0367889	-1.56785	0.118415
13534-20_3;P54296;9172;MYOM2	0.0193192	0.0305314	0.632765	0.527569	-0.0288193	0.0356881	-0.807531	0.420266	-0.238489	0.111418	-2.14049	0.0334575
13535-2_3;Q9Y5P4;10087;COL4A3BP	-0.000283672	0.0279486	-0.0101498	0.991911	-0.0417997	0.0326408	-1.2806	0.201727	0.12146	0.102453	1.18552	0.237132
13536-56_3;Q9UNA4;;POLI	0.0281864	0.014158	1.99085	0.047782	-0.00348848	0.016607	-0.210061	0.833822	-0.000985695	0.055384	-0.0177975	0.985817
13539-131_3;Q92952;;KCNN1	-0.0100117	0.00936739	-1.06878	0.286396	-0.00602068	0.0109539	-0.549639	0.583151	-0.0537063	0.0342054	-1.57011	0.117894
13540-1_3;Q8NDV2;;GPR26	0.00841763	0.0114337	0.736212	0.462404	0.018997	0.0133636	1.42154	0.156608	-0.0288529	0.0424313	-0.67999	0.497242
13541-1_3;Q8N699;80177;MYCT1	-0.00367394	0.0138867	-0.264565	0.791601	0.0100339	0.0164494	0.609989	0.542522	-0.00702893	0.0546648	-0.128582	0.89781
13543-7_3;Q14914;22949;PTGR1	-0.0512713	0.0239258	-2.14293	0.0332581	-0.0197987	0.0280885	-0.704866	0.481667	0.0882398	0.0940802	0.937921	0.349352
13544-9_3;Q92619;23526;HMHA1	0.030219	0.0278656	1.08446	0.279377	-0.00487948	0.0326356	-0.149514	0.881288	0.0295726	0.103213	0.286521	0.774755
13545-97_3;Q8N9N8;84285;EIF1AD	0.00275604	0.0193799	0.142212	0.887047	-0.0249301	0.0229546	-1.08606	0.278679	0.0564592	0.071198	0.792988	0.428667
13547-5_3;P34969;;HTR7	-0.00171247	0.0152027	-0.112642	0.910421	0.015095	0.0177781	0.849078	0.3968	0.0534304	0.0557812	0.957858	0.339231
13548-53_3;Q5VZY2;;PPAPDC1A	-0.00572602	0.0169103	-0.338611	0.73524	0.0189873	0.0196575	0.965905	0.335197	-0.0274376	0.0619644	-0.442797	0.658366
13549-15_3;Q9UKF5;;ADAM29	-0.00117615	0.012355	-0.0951963	0.92425	-0.0119192	0.0144133	-0.826964	0.409196	0.0398528	0.0451958	0.881781	0.378903
13552-7_3;Q9UH65;23075;SWAP70	-0.0046915	0.0149144	-0.314561	0.753401	-0.00770619	0.0174753	-0.440977	0.659675	0.0636924	0.0546919	1.16457	0.245491
13553-4_3;Q8IWE4;;DCUN1D3	0.00589006	0.0126489	0.465659	0.641946	-0.0083997	0.0148419	-0.565946	0.57204	-0.0506538	0.0462367	-1.09553	0.274551
13554-78_3;Q9BWE0;;REPIN1	-0.0167531	0.0125153	-1.33861	0.182131	-0.00810485	0.0147274	-0.550326	0.582675	0.0739304	0.0461584	1.60167	0.110718
13556-28_3;P28223;;HTR2A	-0.00171528	0.0103481	-0.165757	0.868505	-0.0158743	0.0121309	-1.30858	0.192079	-0.00381697	0.0382202	-0.0998679	0.920543
13557-3_3;Q9NQS3;25945;PVRL3	-0.00938073	0.0111153	-0.84395	0.39964	0.00798636	0.0129554	0.616451	0.538252	-0.0270314	0.0409003	-0.660911	0.50938
13561-5_3;P50406;;HTR6	0.00658131	0.0179014	0.367642	0.7135	-4.00243e-05	0.0209811	-0.00190764	0.99848	-0.119676	0.0659325	-1.81513	0.0708911
13563-259_3;Q8N6N7;;ACBD7	-0.000403352	0.0119257	-0.033822	0.973051	-0.0119898	0.0138849	-0.863513	0.388841	-0.0860331	0.0432246	-1.99037	0.0478467
13565-2_3;Q08999;5934;RBL2	-0.00840896	0.0178553	-0.470949	0.638155	-0.0189836	0.0209115	-0.907809	0.364996	-0.0567005	0.0661715	-0.856872	0.39247
13566-2_3;Q9NP77;;SSU72	-0.0138445	0.0205139	-0.674884	0.500492	0.0143005	0.0239826	0.596285	0.551627	-0.00825402	0.0751507	-0.109833	0.912647
13567-1_3;Q16555;1808;DPYSL2	0.0267253	0.0276572	0.966307	0.334997	-0.0176243	0.0321542	-0.548117	0.584191	-0.152043	0.100613	-1.51117	0.132241
13568-30_3;P55036;5710;PSMD4	0.00626071	0.0129392	0.483857	0.628982	0.000290611	0.0150798	0.0192716	0.984642	-0.0351526	0.0475193	-0.739754	0.46026
13570-43_3;Q00341;3069;HDLBP	0.00875793	0.0120963	0.724015	0.469859	0.00221542	0.0142562	0.1554	0.876655	0.00894836	0.0447476	0.199974	0.841693
13572-43_3;O00231;5717;PSMD11	0.00886096	0.0124376	0.712431	0.47697	-0.00382362	0.0146215	-0.261506	0.793953	-0.0389469	0.0459087	-0.848355	0.397184
13573-5_3;O15145;10094;ARPC3	0.00545878	0.0124373	0.438906	0.661171	0.0302893	0.014446	2.09673	0.0371866	-0.00148282	0.0461676	-0.0321182	0.974408
13574-50_3;Q92730;;RND1	-0.0287497	0.0145176	-1.98034	0.0489524	0.00577895	0.0170808	0.338329	0.735448	0.037247	0.0538136	0.692148	0.489598
13575-40_3;O14641;;DVL2	0.00471457	0.0153135	0.30787	0.75848	-0.0274451	0.0177397	-1.5471	0.123317	0.0323196	0.0562728	0.574338	0.566342
13576-15_3;P09211;2950;GSTP1	0.00746381	0.0249979	0.298577	0.765549	-0.00501186	0.0292933	-0.171093	0.864311	-0.123685	0.0923766	-1.33892	0.182003
13577-25_3;P26368;;U2AF2	-0.00506628	0.0161527	-0.31365	0.754092	-0.00932018	0.0189863	-0.490889	0.624008	0.0974058	0.0628745	1.54921	0.122809
13578-98_3;O94929;;ABLIM3	-0.0273225	0.0600949	-0.454656	0.649818	-0.0399246	0.0699861	-0.570465	0.568961	0.297883	0.220011	1.35394	0.177182
13580-2_3;Q16222;6675;UAP1	0.00674756	0.0106528	0.633407	0.527141	-0.00403473	0.0124456	-0.324188	0.746111	-0.00482149	0.0393739	-0.122454	0.902654
13583-19_3;O14727;317;APAF1	0.00749932	0.00836451	0.896564	0.370964	0.00328558	0.00983236	0.33416	0.738588	0.00818484	0.0319322	0.256319	0.797952
13587-10_3;Q9H0H5;29127;RACGAP1	-0.00770923	0.0355247	-0.21701	0.828409	0.022125	0.0414506	0.533768	0.594061	0.172385	0.130079	1.32523	0.18652
13588-11_3;O76027;;ANXA9	-0.00817019	0.0274881	-0.297226	0.766582	0.0429139	0.0319989	1.34111	0.181307	0.227178	0.100307	2.26483	0.0245249
13589-10_3;O95704;10307;APBB3	0.00682295	0.00926234	0.736634	0.462163	-0.00577384	0.0107903	-0.535097	0.593146	-0.106387	0.0331511	-3.20914	0.00153892
13590-1_3;Q9Y3B8;;REXO2	-0.0246482	0.0276814	-0.890424	0.374243	-0.00898696	0.0326942	-0.274879	0.783676	-0.0119139	0.102414	-0.116331	0.9075
13591-31_3;P49642;;PRIM1	-0.0133565	0.0135266	-0.987425	0.324571	0.00477679	0.0158804	0.300798	0.763866	0.014786	0.0498316	0.296719	0.766975
13592-22_3;P40261;4837;NNMT	-0.0434124	0.0459677	-0.94441	0.34602	0.0869648	0.0536011	1.62244	0.106174	0.128622	0.1702	0.755709	0.450651
13594-158_3;Q9UJY5;;GGA1	-0.00940774	0.0228619	-0.411504	0.681115	-0.0281565	0.0266783	-1.05541	0.292429	0.0702468	0.0843627	0.832675	0.405956
13595-20_3;Q9BU02;;THTPA	-0.0342998	0.0214044	-1.60247	0.110535	-0.0381211	0.0249523	-1.52776	0.128057	0.0542275	0.0791044	0.685519	0.493762
13596-3_3;O00194;5874;RAB27B	-0.0162105	0.0224157	-0.723176	0.470361	0.00311195	0.0262773	0.118427	0.90584	0.13877	0.0819937	1.69244	0.0920166
13597-20_3;Q13636;11031;RAB31	-0.00815808	0.0384581	-0.212129	0.832206	-0.042316	0.0449727	-0.940928	0.347793	-0.0164971	0.142687	-0.115618	0.908063
13599-15_3;Q7Z6M1;;RABEPK	-0.00800593	0.0142153	-0.56319	0.573893	0.033225	0.0164693	2.01739	0.0448981	0.0157579	0.0525179	0.300048	0.76443
13602-6_3;P55769;4809;NHP2L1	-0.0194083	0.0236391	-0.821025	0.41255	-0.00855069	0.0277513	-0.308118	0.758293	0.106606	0.0867635	1.22869	0.220543
13603-7_3;Q8TAC1;;RFESD	-0.0101196	0.0147538	-0.685898	0.49352	-0.0298645	0.017247	-1.73157	0.0847906	-0.0899851	0.0575523	-1.56354	0.119404
13604-27_3;O76050;;NEURL1	-0.00202628	0.0127118	-0.159402	0.873503	0.00632936	0.0148751	0.425501	0.670899	0.00272143	0.0469826	0.0579242	0.953863
13605-16_3;Q9UJ72;11199;ANXA10	0.00449887	0.0125197	0.359344	0.71969	0.014488	0.014658	0.988399	0.324068	0.0556552	0.0463062	1.2019	0.230726
13609-11_3;P78347;2969;GTF2I	-0.0104012	0.0225232	-0.4618	0.644694	-0.0486949	0.0262546	-1.85472	0.0650121	0.0642925	0.0889463	0.722824	0.470577
13610-9_3;P43363;4109;MAGEA10	-0.0106369	0.00957418	-1.111	0.267828	0.00925665	0.0111894	0.827266	0.409016	-0.0277844	0.0352736	-0.787681	0.431763
13612-7_3;O60759;;CYTIP	0.0190348	0.0161092	1.18161	0.238691	-0.00137147	0.0189347	-0.0724316	0.942327	0.0184705	0.0589378	0.313389	0.754294
13613-23_3;Q9Y6K8;26289;AK5	0.00174603	0.0135257	0.12909	0.897409	0.00892264	0.0157279	0.567312	0.571102	0.0219412	0.0492391	0.445605	0.656337
13614-6_3;Q92793;1387;CREBBP	0.00653269	0.0101345	0.644596	0.519882	0.0218579	0.0117513	1.86004	0.064258	0.0610458	0.0370881	1.64597	0.101245
13615-60_3;O43639;8440;NCK2	0.0144267	0.0189532	0.761174	0.447399	-0.00200754	0.0221484	-0.0906405	0.927864	0.0393447	0.0697669	0.563945	0.573388
13618-15_3;Q9Y6D9;8379;MAD1L1	-0.0229236	0.0132549	-1.72944	0.0851852	0.0108232	0.015646	0.69176	0.489845	0.01358	0.0490903	0.276634	0.78233
13620-10_3;O43681;439;ASNA1	-0.00724047	0.0204448	-0.354147	0.723579	0.0168491	0.0239645	0.703085	0.48277	0.102992	0.0748395	1.37617	0.170213
13621-31_3;O94973;;AP2A2	-0.0152804	0.025887	-0.590273	0.55563	-0.0112664	0.0302899	-0.371953	0.710296	0.0618122	0.0956271	0.646388	0.518721
13622-16_3;Q15172;5525;PPP2R5A	-0.00665936	0.0160619	-0.414606	0.67885	0.0177495	0.0187458	0.946849	0.344794	0.0892695	0.0585424	1.52487	0.128782
13623-4_3;O14686;8085;MLL2	0.0045349	0.0070504	0.643212	0.520772	-0.0026367	0.00824964	-0.319614	0.749571	-0.0269678	0.0260057	-1.03699	0.300904
13624-17_3;O95544;;NADK	0.0322434	0.0446161	0.722685	0.47067	-0.0177019	0.0521962	-0.339141	0.734839	0.170214	0.163977	1.03803	0.300438
13625-19_3;P05455;6741;SSB	-0.00987892	0.0135025	-0.731639	0.465197	-0.0172072	0.0158858	-1.08319	0.279956	0.00259684	0.0496564	0.0522962	0.958342
13628-58_3;Q14449;;GRB14	0.00617037	0.00931314	0.662545	0.508332	-0.00124026	0.010879	-0.114005	0.90934	-0.0611126	0.0362891	-1.68405	0.0936233
13629-25_3;Q9Y4P1;;ATG4B	-0.00806112	0.0179371	-0.44941	0.653597	-0.0338853	0.0209412	-1.61811	0.107132	-0.234426	0.063475	-3.6932	0.00028207
13631-1_3;Q15291;5929;RBBP5	0.0113317	0.0153378	0.738813	0.460838	-0.00549837	0.0181257	-0.303346	0.761923	0.02004	0.0567357	0.353217	0.724277
13632-10_3;Q15942;7791;ZYX	0.0277351	0.0223453	1.24121	0.215894	-0.0208604	0.0260976	-0.799324	0.424993	-0.130212	0.0869817	-1.497	0.135873
13634-209_3;O00625;8544;PIR	-0.0253305	0.0254297	-0.9961	0.320326	-0.00662117	0.0299889	-0.220788	0.825468	-0.00555855	0.0941449	-0.0590425	0.952973
13636-20_3;P55209;4673;NAP1L1	0.0418114	0.0335752	1.24531	0.214381	-0.0177898	0.039436	-0.451105	0.652371	-0.0399864	0.123899	-0.322735	0.747211
13639-101_3;O60763;8615;USO1	0.0194411	0.0175007	1.11088	0.267867	-0.0088993	0.0204342	-0.435511	0.663631	0.0449639	0.0644701	0.697438	0.486286
13640-5_3;P41182;604;BCL6	-0.00759114	0.0179974	-0.421791	0.673607	0.027544	0.0210406	1.30909	0.191927	0.00828245	0.0665217	0.124507	0.901032
13642-90_3;O14879;3437;IFIT3	-0.00306522	0.0297797	-0.10293	0.918116	-0.0450562	0.0347488	-1.29663	0.196162	0.038449	0.110032	0.349434	0.727109
13644-30_3;O14964;9146;HGS	0.0491708	0.0785408	0.626054	0.53194	-0.000656179	0.0921072	-0.00712408	0.994322	-0.29373	0.290958	-1.00953	0.313852
13645-14_3;Q92620;;DHX38	-0.00854019	0.0115596	-0.738798	0.460843	0.0131074	0.013406	0.977723	0.32932	0.0289051	0.0423456	0.6826	0.495602
13650-11_3;Q9NZI2;;KCNIP1	-0.0157081	0.0165589	-0.948621	0.343888	-0.00512569	0.0195453	-0.262247	0.793385	-0.0268327	0.0612837	-0.437844	0.661943
13651-54_3;Q96JP5;;ZFP91	-0.00934415	0.0402382	-0.232221	0.81659	0.0318657	0.0469676	0.678462	0.498219	-0.0300729	0.147908	-0.203321	0.839079
13652-2_3;O75674;;TOM1L1	0.00461569	0.00739807	0.623905	0.533358	0.00472091	0.00877279	0.538131	0.591049	0.00931182	0.0273696	0.340225	0.734023
13653-335_3;Q9BQ69;;MACROD1	-0.00251616	0.0148439	-0.169508	0.865557	-0.0205603	0.0172979	-1.1886	0.235914	-0.000907091	0.0548054	-0.0165511	0.98681
13654-1_3;O75116;9475;ROCK2	0.0156843	0.0340269	0.460937	0.645314	-0.00459048	0.039842	-0.115217	0.908382	0.122555	0.125431	0.977067	0.329644
13655-34_3;P19338;4691;NCL	-0.0326891	0.0283567	-1.15278	0.250281	-0.0371784	0.0333083	-1.11619	0.265586	0.119673	0.104725	1.14274	0.254419
13657-2_3;Q96T60;11284;PNKP	-0.0278912	0.0396579	-0.703296	0.482639	-0.0317966	0.046244	-0.687584	0.492463	0.170749	0.145546	1.17316	0.242041
13658-31_3;Q9NRA1;56034;PDGFC	0.0050096	0.0215626	0.232328	0.816512	0.00497632	0.0252032	0.197448	0.84367	-0.0221367	0.0788059	-0.280901	0.779065
13659-36_3;Q9HD20;;ATP13A1	0.00663563	0.0168021	0.394929	0.693291	0.00803361	0.0198143	0.405446	0.685557	-0.0168416	0.0618343	-0.272367	0.785604
13660-76_3;O15123;285;ANGPT2	-0.0247335	0.0282742	-0.874773	0.382674	-0.0497026	0.0328902	-1.51117	0.132214	0.0169625	0.104562	0.162224	0.871282
13661-193_3;P28325;1473;CST5	-0.020554	0.0352392	-0.583273	0.560336	-0.00144133	0.0414749	-0.0347518	0.972311	0.216171	0.129539	1.66878	0.0966521
13663-2_3;P05112;3565;IL4	-0.00216402	0.0147421	-0.146792	0.883435	0.0228358	0.0171698	1.33	0.184941	0.0177521	0.0542982	0.326937	0.744037
13665-35_3;Q06190;5523;PPP2R3A	0.021298	0.0221729	0.96054	0.337867	0.0197328	0.0259522	0.76035	0.447882	0.0766847	0.0819294	0.935985	0.350336
13666-222_3;Q9NS85;56934;CA10	-0.0171872	0.0103057	-1.66774	0.0968303	0.00967574	0.0121762	0.794641	0.427703	0.0430286	0.038374	1.1213	0.263418
13668-44_3;Q06418;7301;TYRO3	-0.00791079	0.0213107	-0.371212	0.710849	-0.00792188	0.0248249	-0.319111	0.749955	0.109313	0.0779501	1.40234	0.162269
13669-6_3;P22607;2261;FGFR3	-0.0195893	0.0223452	-0.876665	0.381647	-0.0513991	0.0260186	-1.97548	0.049493	0.0454669	0.0829986	0.547804	0.584395
13670-81_3;Q9NZK7;30814;PLA2G2E	0.0053471	0.00980111	0.545561	0.585939	0.0279225	0.0113799	2.45368	0.0149435	-0.0586742	0.0361869	-1.62142	0.106406
13671-40_3;P08246;1991;ELANE	0.0215499	0.0571315	0.377198	0.706397	0.00464013	0.0669604	0.0692966	0.944818	0.111833	0.211886	0.527797	0.598182
13672-3_3;P17066;3310;HSPA6	0.00391907	0.00950984	0.412107	0.680674	0.00874658	0.0110971	0.788188	0.431459	-0.0328026	0.0372118	-0.88151	0.379031
13673-21_3;Q99832;10574;CCT7	-0.00723898	0.0474899	-0.152432	0.87899	0.028498	0.0556161	0.512406	0.608896	0.0291185	0.174649	0.166726	0.867743
13676-46_3;P09529;3625;INHBB	-0.0151296	0.0199453	-0.758555	0.44895	-0.0156024	0.0234005	-0.666754	0.505644	0.0943142	0.0738349	1.27737	0.202851
13678-169_3;P00746;1675;CFD	-0.0220542	0.0156528	-1.40897	0.160303	0.0123004	0.0182597	0.673635	0.501274	-0.0384077	0.0575259	-0.667659	0.505074
13680-3_3;Q15742;;NAB2	0.0338824	0.0156334	2.16731	0.0313207	0.0229501	0.0183641	1.24973	0.212769	0.110355	0.0576639	1.91376	0.0569908
13681-173_3;P19784;1459;CSNK2A2	-0.00883196	0.01118	-0.789977	0.430416	0.0311487	0.0128769	2.41896	0.0164012	0.00497167	0.0411871	0.120709	0.904034
13682-47_3;P07333;1436;CSF1R	-0.00375797	0.0188795	-0.199051	0.842412	-0.0492198	0.0219321	-2.24419	0.0258438	-0.0421431	0.0700003	-0.602041	0.547784
13683-18_3;P51801;;CLCNKB	-0.0031235	0.0307919	-0.101439	0.919298	0.0144519	0.0359656	0.401825	0.688218	-0.121849	0.11979	-1.01719	0.310224
13686-2_3;Q01344;3568;IL5RA	-0.0262335	0.0258583	-1.01451	0.311491	-0.000262471	0.0302537	-0.00867569	0.993086	0.0709822	0.0952358	0.745331	0.456893
13687-5_3;P22362;6346;CCL1	-0.0130502	0.0100979	-1.29236	0.197633	-0.0122786	0.0118028	-1.04031	0.299375	-0.0574539	0.0370914	-1.54898	0.122871
13688-2_3;Q8WWF8;;CAPSL	0.00199875	0.0194559	0.102732	0.918273	0.012462	0.0226033	0.551335	0.581985	0.00565862	0.0712249	0.0794472	0.936752
13689-2_3;P11926;4953;ODC1	-0.00399674	0.0128488	-0.31106	0.75606	0.0193644	0.014867	1.30251	0.194156	0.0185832	0.0470218	0.395204	0.69309
13690-26_3;P21810;633;BGN	-0.102987	0.0481846	-2.13735	0.0336931	-0.0470676	0.0569602	-0.826324	0.409532	0.0421823	0.180618	0.233544	0.81556
13691-10_3;Q8N695;;SLC5A8	0.000650128	0.0247696	0.026247	0.979085	0.031788	0.028905	1.09974	0.272681	0.134439	0.0910581	1.47641	0.141304
13692-154_3;O95388;8840;WISP1	0.0280377	0.0425858	0.658382	0.510997	-0.0250624	0.0499795	-0.501454	0.616565	0.0881244	0.158064	0.557523	0.57775
13693-5_3;Q49AH0;441549;CDNF	0.00774421	0.0119746	0.646718	0.518524	0.0130063	0.0141186	0.921219	0.357998	0.0117497	0.043933	0.267446	0.78939
13694-24_3;Q9HC73;64109;CRLF2	-0.00773096	0.0145639	-0.530832	0.596086	-0.00377661	0.0170591	-0.221384	0.825005	-0.0118946	0.0538553	-0.220862	0.82541
13697-51_3;P21695;2819;GPD1	0.000783039	0.0424415	0.0184499	0.985297	0.0117317	0.049768	0.235728	0.813868	0.107049	0.157306	0.680515	0.496911
13698-28_3;Q8IZA0;;KIAA0319L	-0.01302	0.00914751	-1.42334	0.156102	-0.0161722	0.0107066	-1.5105	0.132398	-0.0506935	0.0337858	-1.50044	0.134982
13699-6_3;P07288;354;KLK3	0.0771574	0.0473274	1.63029	0.104518	6.78248e-05	0.0557533	0.00121652	0.99903	0.134802	0.175717	0.767154	0.443839
13700-10_3;P07355;302;ANXA2	-0.0157107	0.0204676	-0.767585	0.44358	-0.00602684	0.023964	-0.251495	0.801673	0.0134634	0.0756734	0.177915	0.858958
13701-2_3;O43927;10563;CXCL13	0.0169853	0.0327265	0.519009	0.604296	-0.114092	0.0375995	-3.0344	0.00271152	-0.034785	0.120932	-0.287642	0.773902
13704-5_3;P54868;3158;HMGCS2	-0.00244042	0.0166204	-0.146832	0.883405	0.0216321	0.0196876	1.09877	0.273122	-0.0204171	0.0606148	-0.336834	0.736577
13706-12_3;P42701;3594;IL12RB1	-0.0124091	0.0118812	-1.04442	0.297478	0.0406473	0.0140113	2.90104	0.00411157	-0.00278402	0.0467158	-0.0595948	0.952534
13707-27_3;Q14515;8404;SPARCL1	-0.00776209	0.0112902	-0.687506	0.492515	0.018423	0.0132098	1.39464	0.164583	-0.0149633	0.0417531	-0.358377	0.720418
13708-56_3;O60259;11202;KLK8	-0.0081981	0.023189	-0.353534	0.724038	-0.0250955	0.0270683	-0.927116	0.354915	0.000434448	0.0853573	0.00508975	0.995944
13710-6_3;P05155;710;SERPING1	-0.0227862	0.0162946	-1.39839	0.163436	-0.00329727	0.0191219	-0.172435	0.863258	0.0312844	0.0604088	0.517879	0.605075
13711-10_3;Q00610;1213;CLTC	-0.000486151	0.00941089	-0.0516584	0.95885	-0.00698042	0.0110581	-0.631249	0.528561	-0.0126879	0.0345959	-0.366746	0.714176
13712-104_3;P12544;3001;GZMA	-0.0104464	0.0190817	-0.547455	0.584637	-0.0135587	0.0223113	-0.607708	0.544025	-0.0677535	0.0703889	-0.96256	0.336855
13713-164_3;Q96IW7;;SEC22A	-0.012719	0.026333	-0.483005	0.629586	-0.0431826	0.0308315	-1.4006	0.162781	-0.0437206	0.0977349	-0.447339	0.655083
13716-259_3;P00734;2147;F2	-0.00958863	0.0210811	-0.454845	0.649688	-0.0251916	0.0246435	-1.02224	0.307837	-0.0947545	0.0883213	-1.07284	0.284569
13717-15_3;Q15485;2220;FCN2	-0.00860859	0.0237804	-0.362003	0.717707	-0.0281793	0.0277728	-1.01464	0.311424	0.0922656	0.0876619	1.05252	0.29375
13718-1_3;Q16552;3605;IL17A	-0.00822988	0.0113306	-0.726344	0.468437	-0.00161966	0.0133134	-0.121657	0.903287	-0.0372576	0.0412854	-0.902441	0.367857
13719-19_3;O96013;;PAK4	0.0115466	0.0175275	0.658773	0.510756	-0.019826	0.0204861	-0.967777	0.334259	-0.0258273	0.0645441	-0.400149	0.68945
13720-95_3;P24158;5657;PRTN3	-0.015055	0.0310813	-0.484374	0.628613	-0.0278241	0.0364351	-0.763662	0.445906	0.0273204	0.115374	0.236798	0.813039
13722-105_3;P02748;735;C9	-0.00439943	0.022002	-0.199956	0.841705	-0.0352647	0.0256441	-1.37516	0.170519	0.0639147	0.0811828	0.787293	0.431981
13723-6_3;P22301;3586;IL10	0.00596283	0.0161227	0.36984	0.711869	0.0175205	0.0188244	0.930732	0.353046	0.0170973	0.0678434	0.252012	0.801275
13724-27_3;O95750;9965;FGF19	-0.0931565	0.0376526	-2.47411	0.0141384	0.0489745	0.0446175	1.09765	0.273595	0.275758	0.139829	1.97211	0.0498913
13725-3_3;O43320;8823;FGF16	0.000227896	0.0088343	0.0257968	0.979444	0.00735646	0.0104758	0.702234	0.483303	0.00808237	0.0326639	0.24744	0.804807
13726-4_3;P33681;941;CD80	-0.00772767	0.0257301	-0.300336	0.764213	-0.0470258	0.0302586	-1.55413	0.121632	-0.0858579	0.100852	-0.851322	0.395542
13727-44_3;O43791;;SPOP	0.0148661	0.0152452	0.975134	0.330621	0.00805111	0.0178213	0.451769	0.651904	-0.0245982	0.0593575	-0.414408	0.679001
13728-19_3;P30040;10961;ERP29	0.00514452	0.034345	0.14979	0.881072	0.0140998	0.04032	0.349698	0.726909	0.117559	0.127188	0.924292	0.356375
13729-26_3;Q8TD22;;SFXN5	-0.00745806	0.0108278	-0.68879	0.491705	0.010134	0.0126278	0.802514	0.42315	-0.0590584	0.0396455	-1.48966	0.137792
13730-18_3;P53634;1075;CTSC	-0.001946	0.0163752	-0.118838	0.905515	-0.00999484	0.0190549	-0.524529	0.600453	0.0753619	0.0599527	1.25702	0.210115
13731-14_3;P10643;730;C7	-0.0280992	0.0209156	-1.34346	0.18054	0.0444272	0.0244574	1.81651	0.0706846	0.0939998	0.0776555	1.21047	0.227427
13732-79_3;Q16619;1489;CTF1	0.01676	0.011168	1.50072	0.13491	0.0111429	0.0131095	0.849992	0.396284	0.00146232	0.0441838	0.0330964	0.973629
13733-5_3;P29460;3593;IL12B	-0.0793137	0.0257684	-3.07794	0.0023556	-0.0634148	0.0306148	-2.07138	0.0395169	-0.0235764	0.0977045	-0.241303	0.80955
13734-22_3;Q8IU54;282618;IFNL1	0.00205845	0.0166307	0.123774	0.901611	0.0162876	0.0193667	0.841011	0.401285	0.100502	0.0607801	1.65354	0.0996941
13735-1_3;P47736;;RAP1GAP	-0.00923595	0.013596	-0.679312	0.497678	-0.0394476	0.015711	-2.51082	0.012788	-0.00756657	0.0532595	-0.14207	0.887159
13738-8_3;P08476;3624;INHBA	-0.0370512	0.029076	-1.27429	0.203957	0.0055469	0.0342636	0.161889	0.871548	0.216432	0.106825	2.02604	0.0440138
13739-3_3;Q9NZU1;23769;FLRT1	-0.00593445	0.0125453	-0.473043	0.636667	0.0151381	0.0146677	1.03207	0.30321	0.0184427	0.0463631	0.397788	0.691185
13740-51_3;Q92765;2487;FRZB	-0.00452435	0.0171725	-0.263464	0.792448	-0.0255026	0.0200614	-1.27123	0.205035	0.021567	0.0634482	0.339915	0.734256
13741-36_3;P08833;3484;IGFBP1	-0.0340798	0.0376654	-0.904803	0.366582	0.041651	0.0440136	0.946322	0.345047	-0.174135	0.138912	-1.25356	0.211362
13742-66_3;Q9GZX6;50616;IL22	0.00559473	0.0147186	0.380113	0.70424	0.00765064	0.0171537	0.446005	0.656046	0.032606	0.054072	0.603011	0.547143
13743-56_3;Q13620;;CUL4B	0.0117335	0.014131	0.830335	0.407279	0.00109606	0.0164967	0.0664415	0.947089	-0.0270449	0.0520166	-0.519929	0.603653
13744-37_3;P26951;3563;IL3RA	-0.00586116	0.0122627	-0.477965	0.633165	-0.0267881	0.0144221	-1.85743	0.0646305	-0.0405528	0.0452721	-0.895757	0.371394
13745-10_3;Q13563;;PKD2	-0.0067584	0.009164	-0.737494	0.461637	0.0134146	0.0106421	1.26052	0.208868	0.0477996	0.0334975	1.42696	0.155063
13747-9_3;P23280;765;CA6	-0.0277628	0.0311104	-0.892395	0.373174	-0.0329253	0.0364494	-0.903314	0.367366	0.04854	0.115582	0.41996	0.674932
13748-4_3;P80075;6355;CCL8	-0.0312622	0.0415729	-0.751986	0.452894	-0.00641552	0.0484543	-0.132403	0.894791	0.146131	0.152074	0.960919	0.337688
13924-13_3;P0CAP1;100820829;MYZAP	-0.00668253	0.0108563	-0.615544	0.538853	0.0241402	0.0125626	1.92159	0.0559919	0.0406079	0.0398661	1.01861	0.309545
13926-1_3;Q9H9A7;;RMI1	-0.0032547	0.0103878	-0.313321	0.754342	0.0186746	0.0121453	1.5376	0.125624	0.00667602	0.0385622	0.173123	0.862718
13929-27_3;Q9UKG9;54677;CROT	0.0190745	0.0167639	1.13783	0.256489	-0.00670814	0.0197938	-0.338902	0.735022	-0.0129549	0.0610422	-0.212229	0.832134
13930-3_3;Q9HC16;200316;APOBEC3G	0.0129573	0.0104039	1.24543	0.214331	0.00325072	0.0122602	0.265143	0.791153	0.0240293	0.0385244	0.623743	0.533458
13931-22_3;O00233;5715;PSMD9	-0.00722892	0.0137278	-0.526589	0.599027	0.0158943	0.0161605	0.983532	0.326462	-0.0666469	0.0505238	-1.31912	0.188545
13932-45_3;Q14155;8874;ARHGEF7	-0.000702206	0.0099246	-0.070754	0.94366	0.03089	0.0115944	2.66422	0.00830426	-0.0401839	0.0367267	-1.09413	0.275126
13933-276_3;Q13506;;NAB1	0.0338101	0.0167442	2.01921	0.0447128	0.00340907	0.0196731	0.173286	0.86259	-0.057245	0.0619981	-0.923334	0.356873
13934-3_3;O15068;23263;MCF2L	-0.00664597	0.0130361	-0.509815	0.610712	0.0122679	0.0153901	0.797127	0.426269	0.0221447	0.0479611	0.461722	0.644754
13936-24_3;P07205;;PGK2	-0.00188344	0.00949099	-0.198445	0.842888	-0.0116288	0.0112343	-1.03511	0.301801	0.0536431	0.034892	1.53741	0.125692
13937-75_3;Q86VP6;55832;CAND1	-0.0347834	0.0209589	-1.6596	0.098467	-0.0259411	0.0248085	-1.04565	0.296906	-0.0404102	0.0778508	-0.519072	0.604249
13939-14_3;Q16851;7360;UGP2	-0.00313265	0.0145692	-0.215018	0.82996	0.0248045	0.0169347	1.46471	0.144481	0.0613461	0.0534668	1.14737	0.252523
13940-19_3;Q16666;3428;IFI16	-0.00875266	0.0415233	-0.210789	0.833253	-0.0233845	0.0483826	-0.483326	0.629359	0.241964	0.151938	1.59252	0.112743
13941-82_3;O95363;;FARS2	-0.00525211	0.0107224	-0.489829	0.624752	-0.0111831	0.012547	-0.891301	0.37376	-0.0717531	0.0395005	-1.81651	0.0706783
13942-140_3;Q96BD6;;SPSB1	0.0029876	0.0119469	0.250073	0.802769	-0.0160973	0.0139328	-1.15536	0.249226	-0.111577	0.0435481	-2.56216	0.0110861
13943-38_3;Q9C005;;DPY30	-0.0115215	0.0197503	-0.583357	0.560265	-0.011456	0.0231998	-0.4938	0.621952	-0.0318974	0.0729618	-0.43718	0.66242
13944-3_3;P0DMM9;445329;SULT1A3	-0.0308977	0.0164416	-1.87924	0.0615901	0.0201167	0.0190867	1.05397	0.293103	-0.0404057	0.0600907	-0.672411	0.502058
13946-8_3;Q9BUQ8;;DDX23	0.005078	0.010952	0.463661	0.64336	0.00899939	0.0128263	0.701633	0.483667	-0.0555521	0.0404803	-1.37233	0.171392
13947-371_3;Q9BQG2;;NUDT12	0.0167548	0.0116883	1.43346	0.153185	-0.00782833	0.0137926	-0.567573	0.57092	-0.0651968	0.0433451	-1.50413	0.134022
13948-50_3;O75899;9568;GABBR2	0.00947533	0.0151818	0.624124	0.533211	-0.00494431	0.0177154	-0.279096	0.780441	-0.124219	0.0552753	-2.24729	0.025642
13950-9_3;Q9Y5P4;10087;COL4A3BP	-0.00488894	0.0315863	-0.15478	0.877142	-0.0316702	0.0370015	-0.855917	0.393015	0.131951	0.1164	1.1336	0.258248
13954-9_3;Q96EK6;;GNPNAT1	-0.0141772	0.0247192	-0.573529	0.566892	-0.0158739	0.0288419	-0.550377	0.582638	0.075431	0.090867	0.830126	0.407397
13955-33_3;P53355;1612;DAPK1	-0.024566	0.030953	-0.793654	0.42828	-0.026962	0.0362922	-0.742916	0.458351	0.0542765	0.113973	0.476222	0.634404
13958-5_3;Q8TBY0;;RBM46	-0.000846987	0.0157639	-0.0537296	0.957201	-0.0491354	0.0182688	-2.68958	0.00771816	0.0328256	0.0579254	0.566688	0.57152
13959-7_3;P28838;51056;LAP3	0.0120514	0.0178618	0.6747	0.500605	0.00142018	0.0212118	0.0669525	0.946683	0.066737	0.0653041	1.02194	0.307979
13960-15_3;Q96P47;;AGAP3	0.00735787	0.0129777	0.566961	0.571335	0.0223875	0.0151379	1.47891	0.140635	-0.00339033	0.047964	-0.0706848	0.943715
13961-18_3;Q9Y496;;KIF3A	0.0184507	0.0138851	1.32881	0.18532	0.00737425	0.0162758	0.453082	0.650947	-0.0403996	0.0514567	-0.785117	0.433249
13963-7_3;Q9H0E2;54472;TOLLIP	-0.0132663	0.0271908	-0.487897	0.626127	0.00826055	0.0317693	0.260017	0.795103	0.0809809	0.0999635	0.810105	0.418788
13966-30_3;Q5VTT5;127294;MYOM3	-0.00550532	0.0128925	-0.427017	0.669796	0.0246787	0.0149857	1.64682	0.101064	0.0267607	0.0476235	0.561922	0.574757
13967-14_3;Q16881;7296;TXNRD1	-0.0276966	0.0239658	-1.15567	0.2491	-0.0169488	0.0282089	-0.600832	0.548584	0.0955008	0.0885394	1.07863	0.281963
13969-24_3;O60684;;KPNA6	0.0208741	0.022166	0.941718	0.347394	-0.02539	0.0260276	-0.975504	0.330406	0.0314392	0.0819981	0.383413	0.701792
13972-4_3;Q9BPX1;;HSD17B14	-0.0260345	0.0128865	-2.0203	0.0446103	0.00371279	0.0154534	0.240257	0.810363	-0.0277475	0.0480426	-0.57756	0.564174
13973-62_3;Q8NG68;;TTL	0.00645623	0.0185171	0.348664	0.727688	0.0198018	0.0214978	0.921109	0.358041	0.0983668	0.0674078	1.45928	0.145969
13975-56_3;Q13136;;PPFIA1	-0.0129176	0.0343642	-0.375902	0.707361	-0.0249111	0.0403178	-0.617868	0.537316	0.0742968	0.127454	0.582931	0.56055
13976-9_3;Q92888;9138;ARHGEF1	-0.0130401	0.0197742	-0.65945	0.510326	0.00471184	0.0231385	0.203637	0.838834	-0.041255	0.0768516	-0.536813	0.591962
13977-28_3;Q99728;580;BARD1	-0.00127544	0.00813914	-0.156704	0.875627	-0.00728515	0.00949413	-0.767332	0.443738	-0.0232458	0.0298802	-0.777968	0.437455
13978-122_3;O15119;6926;TBX3	-0.00486014	0.020967	-0.2318	0.816917	0.0106067	0.0243426	0.435728	0.663477	0.00464127	0.0767483	0.0604739	0.951835
13979-3_3;Q8TE54;;SLC26A7	0.000859263	0.0250827	0.0342572	0.972704	0.0281906	0.0292408	0.964084	0.336087	0.0718378	0.092497	0.776649	0.438219
13982-33_3;Q9NS28;64407;RGS18	0.0487952	0.0193682	2.51935	0.0124879	-0.00981715	0.0228674	-0.429308	0.668131	-0.0166141	0.0722215	-0.230044	0.818278
13983-27_3;Q08257;1429;CRYZ	-0.00203673	0.0202993	-0.100335	0.920172	0.0325306	0.0236217	1.37715	0.169899	-0.00257243	0.0749627	-0.0343161	0.972657
13984-23_3;Q9UHL0;;DDX25	-0.00253293	0.00908323	-0.278858	0.780622	0.00533073	0.0106069	0.502569	0.615781	-0.0559654	0.0333472	-1.67827	0.094748
13985-12_3;Q9HAU4;64750;SMURF2	-0.00692948	0.0105586	-0.656288	0.512347	0.0126628	0.0122254	1.03578	0.301479	0.0342335	0.0385778	0.887387	0.375871
13986-6_3;O43813;10314;LANCL1	-0.006465	0.0261333	-0.247385	0.80485	0.027706	0.0306357	0.904368	0.366827	0.0695043	0.0960184	0.723865	0.469947
13988-67_3;Q9HBL8;;NMRAL1	0.0170818	0.016254	1.05092	0.294478	0.00108891	0.0190574	0.0571385	0.954488	-0.196684	0.0586606	-3.35291	0.000945577
13990-1_3;P11498;5091;PC	0.0069088	0.0119426	0.578499	0.563535	0.00244283	0.0139849	0.174676	0.8615	-0.0408137	0.0440874	-0.925745	0.355621
13991-47_3;O43432;;EIF4G3	0.0119097	0.00749129	1.5898	0.113362	0.00352608	0.00886918	0.397565	0.691349	-0.0494536	0.0291881	-1.69431	0.0916681
13992-12_3;P46459;4905;NSF	0.00593321	0.0161403	0.367602	0.713532	-0.0179722	0.0188028	-0.955828	0.340232	0.0926718	0.059285	1.56316	0.119486
13993-20_3;Q9H4G0;;EPB41L1	0.00955685	0.0534304	0.178865	0.858212	-0.0521145	0.062652	-0.831808	0.40644	-0.0165411	0.197326	-0.083826	0.933273
13994-1_3;P22087;;FBL	0.00105328	0.0123046	0.0856003	0.931864	0.00926803	0.0144495	0.641407	0.521945	-0.0627036	0.045472	-1.37895	0.16935
13996-16_3;Q96CD2;;PPCDC	0.0119616	0.010383	1.15203	0.25061	-0.006124	0.0120633	-0.507657	0.612224	-0.0387807	0.0378593	-1.02434	0.30685
13998-26_3;Q8N142;;ADSSL1	-0.0195946	0.0350379	-0.559241	0.57659	0.0408673	0.0414049	0.987015	0.324766	0.0285437	0.128917	0.221411	0.824987
14002-18_3;Q9BZ29;;DOCK9	0.000907148	0.00897086	0.101122	0.919549	0.00418426	0.0105436	0.396852	0.691876	-0.0517741	0.0348255	-1.48667	0.138586
14005-2_3;Q9P2D1;55636;CHD7	-0.013856	0.00875695	-1.58229	0.11506	0.0111488	0.0103977	1.07224	0.28482	-0.0192533	0.0325323	-0.591822	0.554595
14006-36_3;Q14749;;GNMT	-0.0128439	0.00809633	-1.58638	0.11415	0.019794	0.00946262	2.09181	0.037652	0.00651917	0.0301016	0.216572	0.828751
14007-22_3;O43252;;PAPSS1	0.00471604	0.00775126	0.608423	0.543555	0.00929738	0.00910552	1.02107	0.308379	0.0399724	0.0286739	1.39403	0.16476
14008-22_3;Q9NPI6;;DCP1A	2.26e-05	0.00740183	0.00305059	0.997569	-0.0120375	0.00866679	-1.38892	0.166301	-0.0594286	0.0271699	-2.18729	0.0298045
14009-65_3;P21580;7128;TNFAIP3	0.00694525	0.0091051	0.762787	0.446438	-0.00318466	0.0106511	-0.298998	0.765234	-0.0967879	0.0328691	-2.94465	0.00359394
14011-17_3;P31949;6282;S100A11	0.0103582	0.0140624	0.736594	0.462176	0.0266624	0.0166286	1.60341	0.110319	0.0298677	0.0522241	0.571913	0.567981
14012-17_3;Q96C10;79132;DHX58	0.0102024	0.0123464	0.826349	0.409531	0.00346348	0.0147006	0.235601	0.813969	-0.0641681	0.0484967	-1.32314	0.187207
14013-11_3;Q92844;10010;TANK	0.05584	0.0348901	1.60046	0.110966	-0.0643351	0.040914	-1.57245	0.117318	-0.0267704	0.130169	-0.205658	0.837253
14019-73_3;Q92817;;EVPL	-0.00540119	0.0086552	-0.62404	0.533263	-0.00358549	0.01016	-0.352901	0.724509	-0.0646868	0.0318406	-2.03158	0.0434261
14021-81_3;Q9NPJ6;;MED4	0.00755917	0.0106382	0.710566	0.47813	-0.00221743	0.0124223	-0.178504	0.858497	-0.0108573	0.0391981	-0.276985	0.78206
14022-17_3;Q9UHF5;27190;IL17B	0.0152177	0.0179703	0.846822	0.398045	-0.00903558	0.0209188	-0.431936	0.666225	-0.0332126	0.0659126	-0.503889	0.61486
14023-84_3;P21815;3381;IBSP	0.0282239	0.0200853	1.40521	0.161417	0.0093965	0.0235142	0.39961	0.689844	-0.0692187	0.0740982	-0.934147	0.351286
14024-196_3;Q92838;1896;EDA	0.000493582	0.011836	0.0417017	0.966775	0.00481049	0.0138948	0.346208	0.729525	-0.0371794	0.0438419	-0.848034	0.397362
14025-18_3;Q07011;3604;TNFRSF9	-0.0271595	0.0122147	-2.2235	0.0272276	-0.0360188	0.0141736	-2.54126	0.0117535	0.00407263	0.0454309	0.0896445	0.928654
14026-24_3;Q96PD4;112744;IL17F	0.00366225	0.00802101	0.456583	0.648436	-0.0020538	0.00949533	-0.216296	0.828964	-0.0314736	0.0295638	-1.0646	0.288262
14028-22_3;O00443;;PIK3C2A	0.00197058	0.0136237	0.144644	0.88513	0.0188066	0.0159196	1.18134	0.23879	0.0123642	0.0503532	0.245549	0.806269
14029-42_3;P61201;9318;COPS2	0.0235473	0.0138227	1.70352	0.0899153	-0.0109163	0.0163081	-0.669376	0.503974	-0.0649428	0.0546011	-1.1894	0.235592
14030-21_3;P23510;7292;TNFSF4	-0.0172663	0.0129003	-1.33845	0.182177	0.0104685	0.0150196	0.69699	0.486569	-0.0104779	0.0474453	-0.220843	0.825426
14031-18_3;P21781;2252;FGF7	-0.0185754	0.0190082	-0.977231	0.329563	-0.0337908	0.0221748	-1.52384	0.129032	0.0297099	0.0703369	0.422394	0.673163
14032-2_3;P15692;7422;VEGFA	0.00178163	0.034237	0.0520382	0.958546	0.0456237	0.0399943	1.14076	0.255235	0.180405	0.126423	1.427	0.155023
14034-22_3;P09758;4070;TACSTD2	-0.0053629	0.0107439	-0.499157	0.618179	0.0375879	0.0122938	3.05747	0.00251535	0.127295	0.0387573	3.28441	0.00119302
14035-13_3;Q13009;7074;TIAM1	-0.00293767	0.0144368	-0.203485	0.83895	0.0240219	0.0167898	1.43074	0.153963	0.0514889	0.0532032	0.967777	0.334248
14036-116_3;O75970;;MPDZ	-0.00294238	0.0112312	-0.261982	0.793589	-0.00362932	0.0131222	-0.276578	0.782374	0.000702687	0.0438364	0.0160298	0.987226
14037-18_3;Q9H6Z4;8498;RANBP3	0.00578249	0.0232832	0.248355	0.804099	-0.00653656	0.0272658	-0.239735	0.810766	0.0576535	0.0859578	0.670719	0.503126
14038-130_3;O76096;8530;CST7	0.0616081	0.0388194	1.58704	0.113986	-0.0676395	0.0456126	-1.48291	0.139576	0.000617212	0.144292	0.00427753	0.996591
14039-33_3;Q9Y337;25818;KLK5	-0.0229945	0.0118458	-1.94115	0.0535658	0.0041862	0.0138166	0.302983	0.7622	-0.0154548	0.0435303	-0.355036	0.722916
14041-13_3;P10144;3002;GZMB	0.00907075	0.0158994	0.57051	0.568936	-0.0317815	0.0185289	-1.71524	0.0877626	0.062745	0.0583813	1.07474	0.283711
14042-11_3;Q8N474;6422;SFRP1	-0.00216241	0.0386079	-0.0560095	0.955386	-0.012785	0.0451763	-0.283002	0.777449	-0.0558546	0.142615	-0.391645	0.695711
14043-12_3;Q15075;8411;EEA1	0.00230882	0.0104785	0.220338	0.825819	-0.00198799	0.0124025	-0.160289	0.872805	-0.00575141	0.0387243	-0.148522	0.882071
14045-12_3;Q15596;;NCOA2	-0.0240979	0.0110613	-2.17857	0.0304662	-0.00103555	0.0129728	-0.0798251	0.936452	0.0603023	0.0405518	1.48705	0.138489
14047-78_3;P23560;627;BDNF	0.0193949	0.0231678	0.837149	0.403438	0.0179866	0.0270774	0.664266	0.507232	0.0221334	0.0857207	0.258204	0.796496
14048-7_3;Q9NPH3;3556;IL1RAP	0.0218025	0.0267799	0.814135	0.416465	0.00895612	0.0314194	0.285051	0.775878	0.0490283	0.0994476	0.493006	0.622509
14049-17_3;P13232;3574;IL7	-0.0335716	0.0196715	-1.70661	0.0893452	0.0239922	0.0232235	1.0331	0.302723	0.0574509	0.0733687	0.783043	0.434467
14050-61_3;P52798;1945;EFNA4	-0.0149404	0.00939957	-1.58948	0.113443	0.00197433	0.0111258	0.177455	0.85932	0.0190558	0.0346119	0.550556	0.582518
14051-54_3;Q99958;2303;FOXC2	0.0031642	0.0108033	0.292893	0.769888	-0.0113572	0.0126914	-0.894875	0.371859	-0.0394654	0.0400025	-0.986572	0.324966
14052-26_3;Q9UPW8;23025;UNC13A	-0.0186607	0.011825	-1.57807	0.116034	0.00745213	0.0138818	0.536828	0.591947	-0.010509	0.0437506	-0.240202	0.810405
14054-17_3;Q13261;3601;IL15RA	-0.0482501	0.0185978	-2.5944	0.0101306	-0.0527537	0.0219384	-2.40463	0.0170403	0.0727568	0.0699505	1.04012	0.299459
14056-4_3;P01215;1081;CGA	-0.00252282	0.0107072	-0.235619	0.813957	0.0205297	0.0123245	1.66576	0.0972447	0.0991331	0.0384017	2.58148	0.0105151
14057-68_3;O95150;9966;TNFSF15	0.00175392	0.017575	0.0997963	0.920599	-0.022538	0.0205802	-1.09513	0.274685	-0.229036	0.0633272	-3.61671	0.000371816
14060-67_3;Q15080;4689;NCF4	0.00133823	0.0207165	0.0645973	0.948555	0.0374293	0.0241069	1.55264	0.122001	-0.0381834	0.0761696	-0.501295	0.616684
14061-48_3;O14788;8600;TNFSF11	-0.00280598	0.0122488	-0.229083	0.819023	-0.0206581	0.0143496	-1.43963	0.151434	0.00303907	0.0454808	0.0668209	0.946787
14063-17_3;P13725;5008;OSM	-0.00698985	0.0237652	-0.294121	0.768952	-0.00350294	0.0279335	-0.125403	0.900323	-0.0102208	0.0936121	-0.109182	0.913161
14064-21_3;O75594;8993;PGLYRP1	0.0199637	0.0111636	1.78829	0.0751644	0.01178	0.013355	0.882067	0.378744	0.0270837	0.0415066	0.652515	0.514779
14065-11_3;P06127;921;CD5	-0.000902949	0.013324	-0.0677688	0.946034	0.0183888	0.0154376	1.19116	0.234928	-0.0135794	0.0487735	-0.278417	0.780965
14066-49_3;Q86UL8;;MAGI2	-0.0730923	0.03267	-2.23729	0.0262883	-0.0559532	0.0385317	-1.45213	0.147915	0.150965	0.122168	1.23571	0.217907
14067-6_3;Q99959;5318;PKP2	-0.00459476	0.0339608	-0.135296	0.892504	-0.0914846	0.0393896	-2.32256	0.0211381	0.0431115	0.126008	0.342134	0.732584
14068-29_3;O15444;6370;CCL25	-0.00614214	0.014521	-0.422982	0.672735	0.00862371	0.0172793	0.499079	0.618239	0.0444941	0.0538373	0.826455	0.409471
14069-61_3;P22748;762;CA4	-0.00223493	0.00736185	-0.303583	0.761741	-0.00178629	0.00874401	-0.204287	0.838323	0.0077944	0.0273164	0.285338	0.775661
14070-56_3;Q15811;;ITSN1	-0.00781454	0.00747345	-1.04564	0.296907	0.0128173	0.00877079	1.46136	0.145382	0.0424516	0.0276589	1.53483	0.126304
14072-9_3;P13693;7178;TPT1	0.00810083	0.0100279	0.807831	0.420085	0.0229076	0.0117722	1.9459	0.0529758	-0.0240589	0.0370882	-0.648694	0.517232
14073-31_3;P02790;3263;HPX	0.0135924	0.0131052	1.03717	0.300831	0.00517127	0.0154947	0.333744	0.738901	-0.0121796	0.0513501	-0.237187	0.81274
14074-2_3;P98077;;SHC2	0.00615963	0.0123451	0.498954	0.618332	0.00432194	0.0144645	0.298797	0.765389	-0.0159808	0.0449661	-0.355396	0.722648
14076-74_3;P01036;1472;CST4	-0.0727955	0.0407266	-1.78742	0.0752847	-0.106567	0.0474661	-2.24511	0.0257835	0.0807891	0.151492	0.533291	0.594385
14077-6_3;O75636;8547;FCN3	-0.0179786	0.00990087	-1.81587	0.0707969	0.00213466	0.0117536	0.181617	0.856056	0.0415134	0.0365435	1.136	0.257233
14078-69_3;P47992;6375;XCL1	0.00150771	0.0111844	0.134805	0.892893	-0.0167503	0.0131528	-1.27351	0.204224	-0.0997785	0.0405793	-2.45885	0.0147358
14079-14_3;Q13478;8809;IL18R1	-0.0121154	0.0179212	-0.676035	0.499745	-0.0430466	0.0207955	-2.07	0.0396475	0.0489391	0.0663418	0.737681	0.461513
14081-5_3;Q9BZM6;80329;ULBP1	0.00326233	0.0110434	0.29541	0.767969	-0.00688602	0.0130071	-0.529406	0.597075	-0.037954	0.0409257	-0.927389	0.354774
14082-56_3;Q9Y4G6;83660;TLN2	0.00968982	0.0163802	0.591557	0.554775	-0.000602167	0.019115	-0.0315024	0.974898	-0.0078579	0.0603143	-0.130283	0.896466
14083-25_3;P49903;;SEPHS1	0.00862363	0.0266007	0.324188	0.746111	-0.0483335	0.0310729	-1.55549	0.121301	0.147007	0.0977458	1.50398	0.134055
14084-191_3;Q9Y6W8;29851;ICOS	-0.0148302	0.0263462	-0.562897	0.574097	-0.0302223	0.0305351	-0.989757	0.323416	0.0101825	0.102457	0.0993823	0.920928
14085-28_3;P35225;3596;IL13	0.000695675	0.0114339	0.060843	0.951542	-0.0185339	0.0132276	-1.40115	0.16263	-0.104372	0.0425226	-2.4545	0.0149139
14086-11_3;Q92484;10924;SMPDL3A	-0.000808679	0.0461668	-0.0175165	0.986041	0.145328	0.053816	2.70046	0.00747588	0.0432634	0.171251	0.252632	0.800794
14088-38_3;P24592;3489;IGFBP6	-0.0151614	0.0180879	-0.838207	0.402841	-0.0236081	0.0211666	-1.11535	0.265941	-0.0246033	0.0671928	-0.36616	0.714604
14089-41_3;P54756;2044;EPHA5	-0.00153027	0.0164665	-0.0929321	0.926045	-0.0112386	0.0192466	-0.583927	0.55989	0.0114878	0.0602804	0.190574	0.849042
14090-23_3;Q9H4E7;;DEF6	0.0144869	0.0340111	0.425945	0.67058	-0.0131091	0.0399255	-0.328338	0.74298	0.138717	0.124703	1.11238	0.267233
14091-42_3;O75828;874;CBR3	0.00511643	0.0386533	0.132367	0.894817	-0.0125987	0.045148	-0.279053	0.780473	0.0311045	0.142799	0.21782	0.827776
14093-10_3;P49771;2323;FLT3LG	-0.00241702	0.009745	-0.248027	0.804355	0.0088386	0.0113335	0.779868	0.436343	0.0420297	0.0355971	1.18071	0.239049
14094-29_3;Q99075;1839;HBEGF	-0.0145915	0.0339655	-0.429599	0.667918	0.010262	0.039656	0.258776	0.796055	0.176253	0.124899	1.41117	0.15964
14095-1_3;P26718;22914;KLRK1	-0.00989529	0.0141561	-0.699014	0.485299	0.00850943	0.0165453	0.514312	0.607562	-0.0222025	0.0522994	-0.424527	0.671606
14097-86_3;Q7LFX5;51363;CHST15	-0.0189277	0.0187312	-1.01049	0.313403	-0.0125631	0.0219428	-0.572536	0.56756	-0.0299746	0.0693052	-0.432502	0.665812
14098-28_3;P49589;;CARS	0.0160311	0.0181253	0.884458	0.377446	-0.00961562	0.0213809	-0.44973	0.653362	0.066715	0.0669147	0.997016	0.319888
14099-20_3;P25789;5685;PSMA4	-0.00713466	0.0226803	-0.314575	0.753391	0.00593009	0.0264555	0.224153	0.822852	0.112034	0.0831058	1.34809	0.179054
14100-63_3;P02747;714;C1QC	0.00151204	0.0312975	0.0483119	0.961513	-0.0187279	0.0365083	-0.512976	0.6085	-0.0532516	0.115049	-0.46286	0.643937
14101-2_3;P26992;1271;CNTFR	-0.0234215	0.0152349	-1.53736	0.125675	-0.0584488	0.0174387	-3.35168	0.000948862	-0.0276766	0.0565535	-0.489387	0.625067
14102-6_3;P22749;10578;GNLY	-0.0245195	0.0353795	-0.693042	0.489035	-0.0810451	0.0411163	-1.97112	0.0499988	0.249339	0.129074	1.93176	0.05471
14103-12_3;Q9NRR2;25823;TPSG1	-0.00749184	0.00819441	-0.914263	0.361603	0.00433235	0.00962533	0.450099	0.653093	-0.0237482	0.0304265	-0.78051	0.435949
14104-1_3;Q7L0X0;9865;TRIL	0.000854719	0.00629392	0.135801	0.892108	0.0142331	0.007242	1.96535	0.0506794	0.00567408	0.0230301	0.246376	0.805629
14105-5_3;P29622;5267;SERPINA4	-0.000483876	0.0126755	-0.0381741	0.969584	0.0193738	0.0148028	1.30879	0.192002	0.0486853	0.0469129	1.03778	0.300538
14106-46_3;P52306;5910;RAP1GDS1	0.00810939	0.00742081	1.09279	0.275732	0.00327938	0.00874782	0.37488	0.708126	-0.00409112	0.0274996	-0.14877	0.881877
14107-1_3;P49914;;MTHFS	0.00233318	0.0279588	0.0834506	0.933572	-0.00253672	0.0326417	-0.077714	0.938129	0.127195	0.102453	1.24149	0.215795
14108-15_3;P01137;7040;TGFB1	-0.0134458	0.0130782	-1.02811	0.305065	-0.0133676	0.0154136	-0.867259	0.386776	0.0403233	0.0485939	0.829802	0.40758
14109-15_3;Q16663;6359;CCL15	-0.0850676	0.024385	-3.48852	0.000590541	-0.0120212	0.0293191	-0.410015	0.682209	0.090077	0.0976479	0.922467	0.357333
14110-200_3;P09486;6678;SPARC	0.00509415	0.00824984	0.617485	0.537572	0.00305357	0.00966074	0.316081	0.752249	-0.0609268	0.0302117	-2.01666	0.0449804
14111-15_3;P35442;7058;THBS2	0.010783	0.0162442	0.663804	0.507534	0.00728732	0.0190635	0.382266	0.702645	-0.023574	0.060023	-0.392749	0.694897
14112-40_3;Q969Z4;84957;RELT	-0.0140584	0.0110579	-1.27135	0.204992	0.0178247	0.0128919	1.38263	0.168228	-0.0297714	0.0408236	-0.729269	0.466638
14114-18_3;Q8IYJ0;196500;PIANP	-0.0469385	0.0235222	-1.9955	0.0472508	-0.026242	0.0277928	-0.944201	0.346127	-0.0264215	0.0880653	-0.300021	0.764451
14115-34_3;P35318;133;ADM	0.0100233	0.0127196	0.788018	0.431558	0.0109611	0.0148835	0.736462	0.462256	-0.0632825	0.0468424	-1.35097	0.178133
14116-129_3;P26447;6275;S100A4	-0.0107415	0.02836	-0.378755	0.705247	0.00908442	0.0334449	0.271624	0.786174	0.0762395	0.104638	0.728602	0.467045
14120-2_3;Q68DV7;54894;RNF43	0.00798613	0.0137634	0.580245	0.56236	0.016273	0.0161191	1.00954	0.313853	-0.0188189	0.0510988	-0.368285	0.713025
14121-24_3;Q9UBN6;8793;TNFRSF10D	-0.0102788	0.0107153	-0.959268	0.338506	0.0197974	0.0126673	1.56287	0.11956	-0.0078884	0.0397645	-0.198378	0.842938
14122-132_3;Q9ULT6;84133;ZNRF3	-0.0409893	0.01168	-3.50934	0.000550053	0.0196458	0.01385	1.41846	0.157545	-0.0499485	0.0434776	-1.14883	0.251938
14123-34_3;Q9H7M9;;C10orf54	0.00612635	0.0346531	0.176791	0.859839	-0.026628	0.0404388	-0.658476	0.510937	-0.046855	0.127997	-0.366062	0.714679
14124-6_3;O43921;1943;EFNA2	-0.0281473	0.0110821	-2.5399	0.011798	-0.0026062	0.0131031	-0.1989	0.84253	0.0179525	0.0413499	0.43416	0.66461
14125-5_3;O95445;55937;APOM	-0.0431743	0.0212401	-2.03268	0.0433262	0.0482654	0.0248176	1.9448	0.053115	0.0956978	0.0786614	1.21658	0.225111
14127-240_3;P01574;3456;IFNB1	0.0113748	0.013632	0.834419	0.404989	0.00198905	0.0159705	0.124545	0.901002	0.00328735	0.0502558	0.0654124	0.947908
14128-121_3;P01566;3446;IFNA10	-0.0091449	0.0211894	-0.43158	0.666486	-0.0266779	0.0246954	-1.08028	0.281246	-0.0245602	0.0779438	-0.315102	0.752994
14129-1_3;P01567;;IFNA7	-0.0192038	0.016514	-1.16288	0.246198	-0.0374705	0.0191822	-1.9534	0.0521	0.0396321	0.0606467	0.653492	0.514154
14131-37_3;P52799;1948;EFNB2	-0.0173701	0.0301314	-0.576478	0.564893	-0.0183748	0.035309	-0.520399	0.603319	-0.0199846	0.111863	-0.178653	0.858378
14132-21_3;Q9UM44;;HHLA2	0.00428974	0.0165281	0.259542	0.795468	-0.0017899	0.0193445	-0.0925275	0.926366	-0.117316	0.0643222	-1.82388	0.069571
14133-93_3;P27930;7850;IL1R2	-0.000207568	0.0193757	-0.0107128	0.991463	-0.018183	0.0226447	-0.80297	0.422883	0.130763	0.0754107	1.73401	0.0843567
14134-49_3;Q86SJ2;347902;AMIGO2	-0.0241759	0.0173224	-1.39564	0.164262	-0.0267816	0.0202461	-1.3228	0.187307	0.0525326	0.0641572	0.818812	0.4138
14135-3_3;Q9HBX9;;RXFP1	-0.00178812	0.00817793	-0.218651	0.82713	-0.00283207	0.00953975	-0.296871	0.766853	-0.0377441	0.0299677	-1.25949	0.209224
14136-234_3;Q9NPY3;22918;CD93	-0.0345638	0.0168528	-2.05093	0.0414867	-0.0229851	0.0198348	-1.15883	0.247811	0.0536697	0.0627581	0.855184	0.393401
14139-16_3;Q8WWG1;145957;NRG4	0.00613869	0.0095709	0.641391	0.521961	0.00301203	0.0114036	0.264131	0.791936	0.0237028	0.0350709	0.675854	0.49987
14143-8_3;Q16778;8349;HIST2H2BE	-0.0112401	0.0271158	-0.414523	0.678908	0.00717043	0.031754	0.225812	0.821564	0.166541	0.0995977	1.67213	0.095966
14144-3_3;Q7L7L0;;HIST3H2A	-0.0709482	0.0537828	-1.31916	0.188545	0.0123561	0.063144	0.195681	0.845048	0.489663	0.19577	2.50122	0.0131367
14146-92_3;P68431;8350;HIST1H3A	-0.0028828	0.0399716	-0.0721212	0.942572	0.00501265	0.0468779	0.10693	0.914944	0.0552742	0.148264	0.37281	0.709657
14147-50_3;P01579;3458;IFNG	0.00173211	0.0149475	0.11588	0.907857	-0.00420507	0.0176906	-0.237701	0.81234	-0.0453263	0.0551469	-0.821919	0.412038
14148-2_3;P05161;9636;ISG15	-0.0281075	0.0123717	-2.27193	0.0240943	-0.00815236	0.0145504	-0.560284	0.575877	0.0356542	0.0457668	0.77904	0.436825
14149-9_3;Q9NZH7;27177;IL36B	-0.0093955	0.00715758	-1.31266	0.190722	0.0145431	0.00848694	1.71358	0.0880743	0.0533415	0.0263173	2.02686	0.043935
14150-7_3;Q9UHA7;27179;IL36A	-0.0019675	0.0331436	-0.0593628	0.952719	-0.038931	0.0393382	-0.989649	0.323468	-0.031703	0.122978	-0.257794	0.796815
14151-4_3;P05161;9636;ISG15	0.0141575	0.0335308	0.422223	0.673288	-0.0180102	0.039167	-0.459832	0.646106	-0.0639325	0.123325	-0.518406	0.604713
14153-8_3;P52797;1944;EFNA3	-0.00594286	0.0088965	-0.668	0.504864	0.00728367	0.0104637	0.696092	0.487137	0.0770014	0.0321812	2.39275	0.0175993
14156-33_3;P31946;7529;YWHAB	0.0368943	0.0305322	1.20837	0.228231	0.00557741	0.0359762	0.15503	0.876943	0.154892	0.112641	1.37509	0.170535
14157-21_3;P62258;7531;YWHAE	-0.0159747	0.00753887	-2.11898	0.0352555	0.00899709	0.00888298	1.01285	0.312289	0.0210909	0.0278436	0.757475	0.449606
14158-17_3;P08758;308;ANXA5	-0.00509456	0.02764	-0.184319	0.853942	-0.0336533	0.0321559	-1.04657	0.296508	-0.0680296	0.100938	-0.673976	0.501071
14169-66_3;Q9NX01;;TXNL4B	-0.0113386	0.0110237	-1.02857	0.304867	0.00717551	0.0128142	0.559968	0.576098	-0.0280994	0.0402144	-0.698738	0.485489
14175-78_3;Q9UJQ7;;SCP2D1	-0.0501924	0.049992	-1.00401	0.316514	0.00597569	0.059379	0.100636	0.919934	-0.136284	0.18506	-0.736435	0.462277
14178-18_3;Q16667;1033;CDKN3	-0.0159252	0.0134384	-1.18506	0.237334	0.00467275	0.015919	0.293532	0.769405	0.0264762	0.0493481	0.536519	0.592168
14186-13_3;Q8WZ73;;RFFL	0.0103823	0.0138521	0.749509	0.454381	0.0112679	0.0163218	0.690361	0.490723	-0.0240441	0.0508408	-0.47293	0.636749
14192-31_3;Q8N4E4;;PDCL2	0.00720244	0.00842523	0.854866	0.393586	0.00644785	0.00982923	0.655987	0.51254	-0.0972759	0.0302911	-3.21137	0.00152556
14197-2_3;O75626;;PRDM1	0.00858904	0.0158822	0.540798	0.589209	0.0148578	0.0185543	0.800772	0.424152	0.00338018	0.0587248	0.0575597	0.954153
14203-3_3;P20073;310;ANXA7	0.0443271	0.0486565	0.911021	0.363309	0.00303367	0.0570434	0.0531818	0.957637	-0.0380826	0.179169	-0.212551	0.83188
14204-55_3;Q9P0K8;;FOXJ2	-9.35e-05	0.0104937	-0.00891315	0.992897	0.00907708	0.0121179	0.749062	0.454654	-0.042317	0.037982	-1.11413	0.266489
14205-6_3;Q96MH2;;HEXIM2	0.0136333	0.020627	0.660947	0.509357	-0.00956741	0.0240584	-0.397674	0.691267	-0.0156938	0.0759098	-0.206742	0.836408
14206-28_3;O00213;322;APBB1	0.0122727	0.0132333	0.927409	0.354769	0.0068019	0.0153435	0.443308	0.657995	-0.0166885	0.0482718	-0.345718	0.729897
14208-3_3;Q96R05;;RBP7	-0.00181589	0.01184	-0.153369	0.878252	0.0216738	0.0137669	1.57434	0.116886	0.0112578	0.0437238	0.257476	0.797058
14216-35_3;Q7L014;;DDX46	0.00755061	0.0184079	0.410182	0.682083	0.00909766	0.0215256	0.422644	0.67298	0.046912	0.0679364	0.690528	0.49061
14222-68_3;P33763;6276;S100A5	-0.00416777	0.0163055	-0.255606	0.7985	0.0133324	0.019022	0.70089	0.48413	0.0536712	0.0601348	0.892515	0.373115
14226-120_3;Q9H2M3;23743;BHMT2	-0.0210688	0.0240376	-0.876495	0.381735	-0.00829083	0.0282084	-0.293913	0.769106	-0.184159	0.0884526	-2.08201	0.0385196
14227-21_3;P14649;140465;MYL6B	-0.00305318	0.0198748	-0.153621	0.878054	-0.0102187	0.0231398	-0.441609	0.659218	-0.0566088	0.0729447	-0.77605	0.438576
14228-1_3;Q96QU1;65217;PCDH15	-0.00920278	0.0124582	-0.73869	0.460912	0.0236821	0.0145461	1.62807	0.104994	-0.0104395	0.0460796	-0.226554	0.820989
14229-5_3;O95396;;MOCS3	-0.000447309	0.0162235	-0.0275717	0.97803	0.0423149	0.0187688	2.25454	0.0251797	0.0138498	0.05993	0.2311	0.817459
14237-1_3;Q9C075;25984;KRT23	-0.00825868	0.0174627	-0.472932	0.636739	-0.0120985	0.0204545	-0.591485	0.554814	-0.0328002	0.0647803	-0.506329	0.613142
14245-195_3;Q9UNH6;;SNX7	-0.00377714	0.0187726	-0.201205	0.840728	0.0419421	0.0218377	1.92063	0.0561014	0.184811	0.0685023	2.69788	0.00753203
14246-50_3;O60496;9046;DOK2	0.0196332	0.0428717	0.457951	0.64745	-0.038978	0.0502817	-0.775193	0.439077	0.186801	0.158648	1.17746	0.240314
14249-68_3;Q9UJV3;;MID2	-0.0142786	0.0139497	-1.02358	0.307183	0.00262888	0.0163285	0.160999	0.872245	-0.0338023	0.0516079	-0.654983	0.513179
14250-115_3;Q13867;642;BLMH	-0.00324846	0.0119781	-0.2712	0.786503	-0.00457014	0.0138749	-0.329382	0.742194	0.0545476	0.0435349	1.25296	0.211606
14254-27_3;P29074;;PTPN4	0.00487496	0.0105705	0.461185	0.645134	-0.0127468	0.0122965	-1.03662	0.301083	-0.00349389	0.0388914	-0.0898372	0.928501
14256-4_3;Q75N90;84467;FBN3	0.0204525	0.0146224	1.39871	0.163362	0.0282018	0.0169744	1.66143	0.0981042	-0.00158154	0.0537623	-0.0294172	0.97656
14260-112_3;Q7Z628;10276;NET1	-0.0190876	0.0158248	-1.20618	0.229085	-0.00685182	0.0185092	-0.370185	0.711613	0.048401	0.0582603	0.830772	0.407033
14268-4_3;Q9BYN0;140809;SRXN1	0.0197365	0.0127711	1.5454	0.123734	0.00114055	0.0150383	0.075843	0.939615	-0.107717	0.0468595	-2.29871	0.0224911
14271-23_3;Q9NRW1;51560;RAB6B	-0.0230395	0.0451588	-0.510187	0.610449	-0.0168413	0.0528732	-0.318523	0.7504	-0.0382098	0.166968	-0.228846	0.819208
14272-43_3;Q9UKA2;26235;FBXL4	0.0159588	0.0128005	1.24673	0.213871	-0.0052523	0.0150084	-0.349958	0.726718	-0.0336187	0.0471641	-0.712802	0.476752
14273-19_3;P48147;5550;PREP	0.0218651	0.0213851	1.02244	0.307736	-0.0124486	0.0252919	-0.492197	0.623089	-0.0468955	0.0791292	-0.592645	0.55405
14283-12_3;P61106;51552;RAB14	0.00850135	0.0150259	0.565778	0.572137	-0.00389169	0.0176101	-0.220992	0.82531	-0.045199	0.0554857	-0.814605	0.416204
14284-23_3;Q9P2K8;440275;EIF2AK4	0.00289351	0.0316327	0.0914722	0.927204	0.0365482	0.0371114	0.984826	0.325832	-0.0186319	0.122884	-0.151621	0.87963
14286-2_3;O95644;4772;NFATC1	-0.000259026	0.0156601	-0.0165406	0.986819	0.00584529	0.0183298	0.318894	0.750118	0.0403097	0.0578124	0.69725	0.486403
14287-6_3;P51148;5878;RAB5C	-0.00202367	0.0129401	-0.156387	0.875875	0.017523	0.0151667	1.15536	0.24923	0.035699	0.0477334	0.747884	0.455351
14291-53_3;Q99490;;AGAP2	0.0202411	0.0168409	1.2019	0.230737	-0.000852779	0.0200006	-0.0426377	0.96603	0.0729803	0.0622118	1.17309	0.242068
14294-61_3;Q9UIS9;4152;MBD1	0.00739193	0.0238638	0.309755	0.757048	-0.00418758	0.0278764	-0.15022	0.880732	-0.149667	0.0876291	-1.70796	0.0890867
14308-192_3;Q8IZS7;;CLECL1	-0.00482262	0.0143292	-0.336558	0.736783	-0.00500635	0.0168349	-0.297379	0.766468	-0.0461149	0.0556489	-0.828676	0.40822
14309-8_3;P31943;3187;HNRNPH1	-0.0156604	0.0138272	-1.13258	0.258646	-0.0050023	0.0162453	-0.307923	0.758438	0.0174286	0.051436	0.338841	0.735059
14314-6_3;Q13356;;PPIL2	-0.00303633	0.0187105	-0.162279	0.871238	0.0223946	0.0218028	1.02715	0.305506	0.0615464	0.0690038	0.891927	0.373429
14318-1_3;Q9UBQ0;51699;VPS29	-0.0102061	0.0153725	-0.663921	0.507452	0.00748208	0.0180372	0.414815	0.678691	-0.0332628	0.0570269	-0.583283	0.560314
14324-52_3;Q9UQE7;9126;SMC3	0.000728724	0.0280394	0.0259893	0.97929	-0.0349537	0.0326877	-1.06932	0.286141	0.140127	0.102741	1.36389	0.17405
14326-4_3;P51965;7324;UBE2E1	-0.0195212	0.0199338	-0.979304	0.328551	-0.0460013	0.0232839	-1.97567	0.0494953	0.108985	0.0731216	1.49046	0.137596
14329-4_3;Q9BTC0;11083;DIDO1	0.0145178	0.00783505	1.85293	0.0652883	-0.00317713	0.00923689	-0.343961	0.731218	-0.0479427	0.0288471	-1.66196	0.0980057
14331-262_3;P63172;;DYNLT1	0.00636684	0.0150608	0.422742	0.67291	0.00976005	0.017569	0.555527	0.579117	0.0199125	0.0553854	0.359527	0.719557
14332-3_3;P11233;5898;RALA	-0.0226281	0.0277113	-0.816564	0.415086	0.00140623	0.032355	0.0434626	0.965373	0.103002	0.101906	1.01075	0.313276
14334-3_3;P35243;5957;RCVRN	0.00432186	0.013995	0.308815	0.757767	0.0150559	0.0164283	0.916466	0.360469	-0.0295065	0.0516751	-0.571001	0.568607
14337-1_3;O43617;;TRAPPC3	-0.0187812	0.0249094	-0.753983	0.4517	-0.00415907	0.0290774	-0.143035	0.886399	-0.10601	0.0902535	-1.17458	0.241488
14341-8_3;Q0P6D2;;FAM69C	-0.00761273	0.0115345	-0.659996	0.509963	0.000852513	0.013545	0.0629394	0.949873	-0.0830022	0.0424677	-1.95448	0.0519413
14495-161_3;O95390;10220;GDF11	-0.0138975	0.00790842	-1.7573	0.0803036	0.000630817	0.00924224	0.0682536	0.945648	-0.016109	0.0291329	-0.552949	0.580878
14582-57_3;O95390;10220;GDF11	0.021514	0.0157932	1.36223	0.174558	0.0168753	0.0185078	0.911796	0.362902	-0.0353319	0.058583	-0.603108	0.547075
14583-49_3;O14793;2660;MSTN	0.0122189	0.00913114	1.33816	0.182265	-0.00757835	0.0106506	-0.711544	0.477522	-0.0351381	0.0356673	-0.985163	0.325657
14587-16_3;O95390;10220;GDF11	0.00646329	0.0192881	0.335092	0.737889	-0.0238325	0.0223749	-1.06514	0.288028	-0.00655258	0.0705545	-0.0928726	0.926093
14593-152_3;Q96ND0;;FAM210A	0.0456007	0.018811	2.42415	0.0161669	0.014696	0.0223156	0.658555	0.510883	0.0229638	0.0707127	0.324748	0.745686
14597-5_3;Q9H3T2;;SEMA6C	0.0107103	0.0137083	0.7813	0.435494	0.00157917	0.0161007	0.0980809	0.92196	0.0271597	0.0507036	0.535657	0.592754
14599-18_3;Q9NY15;23166;STAB1	0.0115762	0.0100569	1.15108	0.251003	0.0364822	0.0116579	3.1294	0.00199937	0.0545231	0.0369029	1.47748	0.141039
14603-51_3;J3QR46;;KIAA0040	-0.00173412	0.0146661	-0.11824	0.905988	-0.0100602	0.0172488	-0.583245	0.560343	-0.0088918	0.0541811	-0.164113	0.869797
14605-2_3;P46095;;GPR6	0.00373155	0.0401291	0.0929887	0.926	0.0714614	0.0469391	1.52243	0.129379	-0.0329649	0.148861	-0.221448	0.824955
14614-41_3;Q5T1S8;400746;NCMAP	-0.00620138	0.012708	-0.48799	0.626059	0.0115218	0.014875	0.774577	0.439449	-0.0498731	0.0468554	-1.0644	0.288351
14615-46_3;Q9BYR9;;KRTAP2-4	-0.00163847	0.0257514	-0.0636263	0.949327	0.0138348	0.0300644	0.460173	0.645857	0.0312311	0.0951169	0.328344	0.742971
14616-16_3;Q96SR6;;ZNF382	-0.00601252	0.0243689	-0.24673	0.805352	-0.0300978	0.0284827	-1.0567	0.291827	-0.00833171	0.0904173	-0.0921473	0.926666
14617-7_3;P78357;;CNTNAP1	0.00773809	0.0108478	0.713333	0.476424	-0.00849732	0.0126898	-0.66962	0.503829	0.0459662	0.0398179	1.15441	0.249632
14618-26_3;Q96AW1;81552;VOPP1	-0.0139787	0.013185	-1.0602	0.29026	-0.00920601	0.0153766	-0.598701	0.550011	0.0410321	0.0483068	0.849407	0.396613
14619-8_3;Q8TF50;;ZNF526	-0.00612489	0.0145389	-0.421275	0.673981	-0.0098241	0.0169744	-0.578761	0.563365	0.035879	0.0531379	0.675204	0.500282
14623-26_3;P55854;6613;SUMO3	0.0213712	0.0221025	0.966912	0.334679	-0.00962492	0.025897	-0.371661	0.710513	0.128254	0.0813674	1.57624	0.116448
14624-51_3;P49711;10664;CTCF	0.00853274	0.00992472	0.859746	0.390896	0.010874	0.0117638	0.924359	0.356346	0.13336	0.0355683	3.7494	0.000228388
14628-72_3;Q9UK99;26273;FBXO3	-0.00715708	0.0239631	-0.298671	0.765488	-0.00128373	0.0284745	-0.0450835	0.964084	-0.0745972	0.0872252	-0.855226	0.393405
14631-22_3;Q9BY84;;DUSP16	-0.015683	0.0141455	-1.10869	0.268814	0.0252247	0.0164629	1.53221	0.126954	0.0263376	0.0521476	0.505059	0.614039
14633-26_3;Q8NFB2;;TMEM185A	-0.00089832	0.0121829	-0.0737359	0.94129	0.019463	0.0141858	1.37201	0.171519	-0.0404346	0.0510058	-0.792745	0.428817
14634-13_3;P22888;;LHCGR	0.00648676	0.00984866	0.658644	0.510843	0.00292319	0.0114441	0.255431	0.798639	-0.0103991	0.0359302	-0.289424	0.772541
14635-28_3;Q9Y5G5;;PCDHGA8	-0.000461082	0.00778799	-0.0592042	0.952845	0.0124963	0.00911374	1.37115	0.171785	-0.0336515	0.0286873	-1.17305	0.242099
14636-25_3;P52758;10247;HRSP12	-0.065634	0.0293074	-2.23951	0.0261613	-0.0912242	0.0342589	-2.66279	0.00834424	0.0392871	0.109017	0.360374	0.718926
14643-27_3;O60870;;KIN	0.00681245	0.0120542	0.56515	0.572561	0.00763663	0.0142379	0.536361	0.592264	0.0366605	0.0472841	0.775325	0.439
14645-253_3;O15217;;GSTA4	-0.00338459	0.0195102	-0.173478	0.86244	0.0119668	0.02281	0.524627	0.600388	0.0494791	0.0719801	0.687399	0.492579
14655-1_3;Q9NVM6;;DNAJC17	0.012738	0.0218164	0.583873	0.559926	-0.0336141	0.0255592	-1.31515	0.189881	0.0431887	0.0802473	0.538195	0.591007
14662-6_3;P28698;;MZF1	-0.0128089	0.0252781	-0.506719	0.612886	0.0633259	0.0291219	2.17452	0.0307894	0.0464773	0.0971672	0.478323	0.63292
14663-44_3;O76064;;RNF8	0.0184136	0.0159162	1.15691	0.248593	0.00419236	0.0186448	0.224854	0.822306	-0.124161	0.0583991	-2.12607	0.0346376
14670-1_3;P12757;;SKIL	0.00643265	0.0110922	0.579927	0.562577	0.0311202	0.0128754	2.41703	0.01649	0.0410815	0.0411114	0.999272	0.318797
14674-63_3;Q9UKS6;;PACSIN3	0.0200144	0.0137825	1.45216	0.147935	0.0082734	0.0161896	0.511033	0.60986	-0.00928049	0.0509591	-0.182117	0.855665
14675-20_3;P23588;1975;EIF4B	0.0113142	0.0241743	0.468026	0.640247	-0.00694984	0.0283885	-0.244812	0.806839	0.063733	0.0888613	0.717218	0.474029
14684-17_3;P17655;824;CAPN2	0.0229395	0.00955398	2.40104	0.0172079	-0.00557493	0.0113566	-0.490899	0.624003	-0.0417006	0.035645	-1.16989	0.243354
14685-17_3;P31751;208;AKT2	-0.00308669	0.0161098	-0.191604	0.848235	-0.0107223	0.0188456	-0.568955	0.569986	0.0823778	0.0592742	1.38977	0.166048
14687-6_3;O60664;10226;PLIN3	0.0123209	0.0178176	0.691502	0.490007	0.00861085	0.0211639	0.406866	0.684517	-0.0421524	0.0659207	-0.63944	0.523227
14688-6_3;P35236;;PTPN7	-0.0158774	0.0172157	-0.922262	0.35744	-0.02206	0.0202921	-1.08712	0.278218	0.0885649	0.0634284	1.3963	0.164085
14689-3_3;P55735;6396;SEC13	0.0182943	0.0154072	1.18739	0.236384	-0.00922139	0.0181177	-0.50897	0.611295	-0.0857597	0.0570548	-1.50311	0.134278
14692-3_3;Q8N554;;ZNF276	-0.00693184	0.0140709	-0.492636	0.622777	0.0336177	0.0163169	2.06029	0.0405859	0.0679295	0.0518308	1.3106	0.191404
14696-45_3;P20231;64499;TPSB2	-0.0167744	0.0156342	-1.07292	0.284519	0.0401349	0.0181634	2.20966	0.028194	-0.0577157	0.0577573	-0.99928	0.318793
14703-6_3;P58294;84432;PROK1	0.00409645	0.0149878	0.273318	0.784875	-0.0141926	0.0178133	-0.79674	0.426493	-0.0624581	0.0547213	-1.14139	0.254997
14704-10_3;Q08345;780;DDR1	0.00755009	0.0177937	0.424312	0.671769	0.0183739	0.0207334	0.886199	0.376514	0.0392076	0.0692394	0.566261	0.571815
14705-1_3;O43915;2277;FIGF	-0.00098917	0.013257	-0.0746148	0.940592	0.00879017	0.0154799	0.567843	0.570742	0.035063	0.048685	0.720201	0.472195
14708-59_3;P07360;733;C8G	0.00908219	0.012812	0.708879	0.479167	0.00278166	0.0149839	0.185643	0.8529	-0.0646324	0.0471619	-1.37044	0.17198
14711-27_3;Q15828;1474;CST6	-0.0229069	0.0205694	-1.11364	0.266689	0.00255667	0.0240991	0.106089	0.915611	-0.00707956	0.0759529	-0.09321	0.925824
14713-46_3;P20160;566;AZU1	0.0125115	0.0144017	0.868752	0.38596	-0.0230872	0.0167576	-1.37771	0.169739	0.0954222	0.0526777	1.81143	0.0714822
14747-9_3;O75462;;CRLF1	-0.00727498	0.0177889	-0.408962	0.682981	-0.0102423	0.0208819	-0.490484	0.624298	-0.0845036	0.0654887	-1.29035	0.198333
14748-31_3;Q13017;;ARHGAP5	0.00179667	0.0220384	0.0815244	0.935101	-0.0382635	0.0257169	-1.48788	0.138262	0.0306221	0.0814416	0.376001	0.70729
14755-4_3;P02788;4057;LTF	0.0245774	0.0130085	1.88933	0.0602188	-0.0038502	0.0152759	-0.252044	0.801252	0.0172253	0.0480075	0.358805	0.7201
14756-29_3;P13598;3384;ICAM2	0.00209181	0.0124059	0.168614	0.866261	-0.0094968	0.0144578	-0.656862	0.511979	-0.0249521	0.0456062	-0.54712	0.584869
14757-144_3;P55075;2253;FGF8	-0.0221844	0.0334185	-0.663836	0.507516	0.0360106	0.038937	0.924842	0.3561	-0.0116811	0.123006	-0.0949639	0.924433
14759-149_3;P12830;999;CDH1	-0.00836669	0.0135906	-0.615621	0.538799	0.0216636	0.0158412	1.36755	0.172888	0.0916045	0.0498707	1.83684	0.0676207
2182-54_1;P0C0L4 P0C0L5;720 721;C4A C4B	0.0583617	0.0515836	1.1314	0.259141	0.140554	0.0598584	2.34811	0.0197724	-0.112317	0.191785	-0.585644	0.558726
2190-55_1;P03951;2160;F11	-0.00413324	0.0168119	-0.245852	0.806031	0.00780636	0.019734	0.395579	0.692808	-0.0270612	0.0623553	-0.433984	0.664736
2192-63_10;Q9Y4X3;10850;CCL27	0.00631603	0.0104401	0.604979	0.545837	0.00827818	0.0122385	0.676404	0.499518	0.000852447	0.0386142	0.022076	0.982408
2201-17_6;P39060;80781;COL18A1	-0.0244326	0.0216373	-1.12919	0.260072	-0.0203488	0.0253887	-0.801488	0.42373	0.0429427	0.0804561	0.533741	0.59407
2211-9_6;P01033;7076;TIMP1	0.034871	0.022132	1.57559	0.116611	0.021501	0.0258241	0.832593	0.406011	-0.0934374	0.0812262	-1.15033	0.251302
2212-69_1;P00750;5327;PLAT	0.0165915	0.0203564	0.815052	0.415949	0.0476415	0.0238027	2.00152	0.0465998	0.0489171	0.0749184	0.652937	0.514497
2247-20_11;P58294;84432;PROK1	0.0111139	0.0117184	0.948414	0.343983	0.00135625	0.0137848	0.0983876	0.921716	0.0248381	0.0435406	0.570458	0.568963
2278-61_4;P16035;7077;TIMP2	-0.00113268	0.0211813	-0.0534754	0.957404	0.00994666	0.0249532	0.398612	0.690584	0.0140765	0.0765684	0.183843	0.854314
2292-17_4;P02748;735;C9	-0.0142007	0.0250954	-0.565868	0.572074	-0.0294641	0.0292691	-1.00666	0.315229	0.0358979	0.0927546	0.38702	0.699124
2330-2_1;P48061;6387;CXCL12	-0.022225	0.0234591	-0.947393	0.344497	-0.0558556	0.0272798	-2.04751	0.0418185	-0.0597396	0.087117	-0.68574	0.493612
2333-72_1;P01137;7040;TGFB1	0.0202815	0.0123868	1.63735	0.103033	0.0213336	0.0144933	1.47196	0.142508	-0.0285098	0.0457987	-0.622503	0.534277
2358-19_2;P35916;2324;FLT4	-0.0409	0.0240364	-1.70158	0.0902859	-0.0150208	0.0281373	-0.533841	0.594006	0.055445	0.0943834	0.587445	0.557524
2381-52_4;P01031;727;C5	-0.0270132	0.0121037	-2.23181	0.0266593	-0.00933387	0.0143458	-0.650636	0.515976	0.0417095	0.0453466	0.919794	0.358711
2418-55_9;P02649;348;APOE	0.023779	0.027213	0.873811	0.383196	-0.0142142	0.032298	-0.440097	0.660309	0.0775469	0.100999	0.767796	0.443451
2421-7_3;P23560;627;BDNF	0.00920378	0.0183216	0.502346	0.615943	0.0168682	0.0213718	0.789272	0.430831	-0.054342	0.0673193	-0.807227	0.420436
2429-27_4;P07357 P07358 P07360;731 732 733;C8A C8B C8G	0.00644019	0.0168679	0.381803	0.702987	0.0217581	0.0199032	1.0932	0.275536	0.0133616	0.0623549	0.214284	0.83053
2431-17_3;P08311;1511;CTSG	0.0239832	0.0319313	0.751089	0.45342	0.0562804	0.0373043	1.50869	0.132847	0.101088	0.118456	0.85338	0.394398
2436-49_4;Q9H2A7;58191;CXCL16	-0.0234989	0.0117763	-1.99544	0.047263	-0.00877958	0.0138514	-0.633841	0.526861	0.0963289	0.0432115	2.22924	0.0268373
2441-2_4;O15520;2255;FGF10	0.00782595	0.0162584	0.481349	0.630763	-0.00651995	0.0190778	-0.341757	0.732871	-0.122019	0.0595494	-2.04904	0.0416838
2443-10_4;P55075;2253;FGF8	-0.00158427	0.00965265	-0.164128	0.869786	0.0181597	0.0111929	1.62244	0.106188	-0.0460213	0.0353834	-1.30065	0.194785
2447-7_4;Q9NZK7;30814;PLA2G2E	0.014396	0.0106718	1.34898	0.178771	0.0132818	0.01251	1.0617	0.289571	0.00683793	0.0395938	0.172702	0.863049
2449-1_4;P39877;5322;PLA2G5	0.00625168	0.0126373	0.4947	0.621322	0.0156626	0.0147125	1.06458	0.288272	-0.023493	0.0464901	-0.505334	0.613847
2455-17_4;P29459 P29460;3592 3593;IL12A IL12B	0.00756388	0.0121183	0.624169	0.533179	0.0408263	0.014119	2.89159	0.00422657	0.00835061	0.0450103	0.185527	0.852991
2468-62_3;P78556;6364;CCL20	0.0370929	0.0298687	1.24187	0.215652	0.0306046	0.0350886	0.872207	0.384078	0.181017	0.110081	1.6444	0.101568
2474-54_5;P02743;325;APCS	0.00854723	0.0214468	0.398532	0.690635	-0.0171347	0.0250585	-0.683785	0.49485	-0.0164436	0.0792658	-0.207449	0.835857
2475-1_3;P10721;3815;KIT	-0.0356021	0.0191544	-1.85869	0.064437	0.032865	0.0225327	1.45855	0.14615	0.0100877	0.0716355	0.14082	0.888144
2480-58_3;P35625;7078;TIMP3	0.0987715	0.0446434	2.21245	0.0279924	0.000436959	0.0531953	0.00821424	0.993454	-0.0675242	0.176355	-0.382889	0.702182
2500-2_3;Q9Y264;51378;ANGPT4	0.0249094	0.0156672	1.58991	0.113338	-0.0064049	0.0183981	-0.348127	0.728088	-0.0101672	0.0579557	-0.175431	0.860908
2501-51_3;P12830;999;CDH1	-0.0150939	0.0213557	-0.706786	0.480461	0.022331	0.0250046	0.893075	0.372811	0.131449	0.0788136	1.66785	0.0967948
2505-49_3;O60609;2676;GFRA3	-0.00247818	0.0136625	-0.181385	0.856238	0.00986037	0.0159337	0.618838	0.536685	-0.0673684	0.0499846	-1.34778	0.179159
2514-65_3;Q15768;1949;EFNB3	-0.0040657	0.0208218	-0.195261	0.845374	0.0448395	0.0240853	1.86169	0.0640172	-0.0330618	0.0765088	-0.43213	0.666082
2515-14_3;O00451;2675;GFRA2	-0.0130213	0.0112957	-1.15276	0.250293	-0.0308477	0.0130922	-2.35618	0.0193675	-0.00543109	0.0418684	-0.129718	0.896911
2516-57_3;O00585;6366;CCL21	-0.0276382	0.0280991	-0.983597	0.326424	-0.00623958	0.0329573	-0.189323	0.850019	0.0402388	0.104032	0.386794	0.699293
2523-31_3;P13501;6352;CCL5	-0.0360675	0.058797	-0.613424	0.540245	0.0381303	0.0686825	0.555168	0.579357	-0.0229048	0.217501	-0.105309	0.916229
2524-56_3;P09429;3146;HMGB1	0.00398319	0.0128062	0.311035	0.756078	0.0251039	0.0148571	1.68968	0.0925516	0.000697189	0.0471072	0.0148001	0.988206
2526-53_3;O00300;4982;TNFRSF11B	-0.00260046	0.0213031	-0.12207	0.902958	0.0146051	0.024864	0.587398	0.557553	0.0542936	0.0786212	0.690573	0.490579
2558-51_3;P01189;5443;POMC	-0.00533437	0.0105936	-0.503545	0.615102	-0.00754088	0.0123596	-0.610121	0.542432	0.0339878	0.0389297	0.873057	0.383615
2567-5_6;P05156;3426;CFI	0.011565	0.010336	1.11891	0.264444	-0.00325915	0.0119972	-0.271659	0.786149	0.0175343	0.0377841	0.464065	0.643077
2570-72_5;P18065;3485;IGFBP2	-0.0132326	0.0397835	-0.332616	0.739746	0.00118773	0.0466248	0.0254742	0.9797	0.0532436	0.147587	0.360762	0.71863
2571-12_3;P17936;3486;IGFBP3	-0.0230712	0.0178243	-1.29436	0.196942	-0.0170488	0.0208269	-0.818594	0.413933	0.0765741	0.0656341	1.16668	0.244643
2573-20_15;P05231;3569;IL6	-0.036466	0.140718	-0.259143	0.795772	0.0820166	0.164806	0.497656	0.619232	0.761617	0.519554	1.4659	0.144129
2575-5_5;P41159;3952;LEP	0.0196186	0.024993	0.784964	0.433343	0.00613119	0.029294	0.209298	0.834414	0.155778	0.0918789	1.69547	0.0914407
2578-67_2;P13500;6347;CCL2	0.0206792	0.0597567	0.346056	0.729639	0.0425196	0.070048	0.607007	0.544487	0.280236	0.221002	1.26803	0.20616
2579-17_5;P14780;4318;MMP9	0.0522963	0.0365901	1.42925	0.154378	-0.0397605	0.0429886	-0.924909	0.356045	0.11006	0.136181	0.808191	0.41987
2580-83_2;P05164;4353;MPO	0.0115177	0.036796	0.313016	0.754572	-0.0111039	0.0431722	-0.2572	0.79727	0.199672	0.135881	1.46946	0.143169
2585-2_5;P01236;5617;PRL	0.0182256	0.0101505	1.79555	0.0739842	0.00717725	0.0119207	0.602082	0.54776	0.0088595	0.0376348	0.235407	0.814119
2590-69_4;Q01973;4919;ROR1	-0.00495259	0.0134843	-0.367285	0.713769	-0.0289734	0.0157417	-1.84055	0.0670726	-0.00974179	0.0500482	-0.194648	0.845853
2597-8_3;P15692;7422;VEGFA	0.0126748	0.0122934	1.03102	0.30369	0.0215547	0.014392	1.49768	0.135683	0.0217335	0.0457048	0.475518	0.6349
2598-9_3;Q07011;3604;TNFRSF9	-0.00456573	0.0125862	-0.362756	0.717148	-0.00977372	0.0147807	-0.661248	0.509171	-0.0763189	0.046227	-1.65096	0.100227
2599-51_2;P41273;8744;TNFSF9	-0.0330743	0.0157076	-2.10563	0.0364306	0.0261201	0.0183376	1.4244	0.155823	-0.0679516	0.0575953	-1.17981	0.239416
2602-2_2;O15123;285;ANGPT2	-0.0209289	0.0234798	-0.891358	0.373738	-0.0466328	0.0272989	-1.70823	0.0890433	-0.0419784	0.0921385	-0.455601	0.649139
2603-61_2;P33681;941;CD80	-0.00913007	0.0121518	-0.751336	0.453276	0.0191223	0.0141808	1.34847	0.178934	-0.0248091	0.0449231	-0.552257	0.581349
2605-49_2;P28908;943;TNFRSF8	-0.00253744	0.0147798	-0.171683	0.863849	0.037572	0.0170873	2.19883	0.0289614	-0.00341395	0.0546145	-0.0625099	0.950215
2607-54_2;O75462 Q9UBD9;9244 23529;CRLF1 CLCF1	-0.0121737	0.0138802	-0.877056	0.38144	-0.00771794	0.0162453	-0.475088	0.635209	-0.0701478	0.0511076	-1.37255	0.171329
2609-59_2;P01034;1471;CST3	-0.0380737	0.0208205	-1.82866	0.0688357	-0.0606311	0.024289	-2.49624	0.013303	-0.00561442	0.0778682	-0.0721016	0.942588
2611-72_2;Q06418;7301;TYRO3	0.00668266	0.01423	0.469618	0.639106	-0.000317197	0.0166604	-0.019039	0.984828	-0.00280501	0.0526006	-0.0533266	0.957521
2612-5_2;P55010;1983;EIF5	0.0334456	0.0339277	0.985792	0.325343	-0.00632665	0.0399319	-0.158436	0.874262	0.0548649	0.12552	0.437103	0.662476
2614-28_2;P52798;1945;EFNA4	-0.0209746	0.0146408	-1.43261	0.153422	-0.0395355	0.016983	-2.32795	0.0208444	-0.0555359	0.0542217	-1.02424	0.306874
2615-60_2;P52803;1946;EFNA5	-0.0218931	0.0218244	-1.00315	0.316917	-0.0259356	0.0254903	-1.01747	0.310073	0.00185962	0.0808198	0.0230094	0.981664
2616-23_18;P04626;2064;ERBB2	-0.00958869	0.0129916	-0.738066	0.461298	0.0116153	0.0151299	0.767707	0.443524	-0.0948055	0.0469585	-2.01892	0.0447668
2617-56_35;P21860;2065;ERBB3	-0.0217377	0.0136133	-1.59679	0.111788	-0.00825955	0.0159127	-0.519054	0.60426	0.00528669	0.0534059	0.0989908	0.921238
2618-10_2;Q15303;2066;ERBB4	0.0145628	0.00919487	1.5838	0.11473	-0.00378039	0.0108059	-0.349845	0.726802	-0.0325912	0.0359974	-0.905375	0.366294
2619-72_2;P09758;4070;TACSTD2	0.00176548	0.0113268	0.155867	0.876287	0.0207229	0.0131556	1.57521	0.116714	0.0489658	0.0413184	1.18508	0.237324
2620-4_2;P40189;3572;IL6ST	-0.027497	0.018137	-1.51607	0.13097	-0.0327777	0.0212746	-1.54069	0.124862	0.0307888	0.067613	0.455368	0.649304
2622-18_1;P30519;3163;HMOX2	0.0194046	0.0255462	0.75959	0.448336	0.0171703	0.0299077	0.57411	0.566496	0.0378323	0.0944549	0.400533	0.689164
2625-53_4;P07900 P08238;;HSP90AA1 HSP90AB1	-0.00695964	0.023909	-0.291088	0.771264	-0.0246797	0.0280336	-0.880362	0.379646	0.146009	0.0877486	1.66395	0.0975797
2626-3_2;P07900 P08238;;HSP90AA1 HSP90AB1	0.00619664	0.0201568	0.307422	0.758821	0.0294968	0.0233928	1.26094	0.208705	0.0462131	0.074033	0.624223	0.533146
2630-12_2;Q9NPH3;3556;IL1RAP	0.00563384	0.020859	0.270091	0.787348	0.0376111	0.0243096	1.54717	0.123286	0.121114	0.0769582	1.57376	0.117007
2631-50_2;Q08334;3588;IL10RB	-0.00503321	0.00845296	-0.595438	0.552186	0.0118541	0.00984245	1.20439	0.229782	0.0192233	0.0311103	0.617908	0.537299
2632-5_2;P42701;3594;IL12RB1	0.0059313	0.00850751	0.697184	0.486452	0.021119	0.00996677	2.11894	0.0352589	0.000919288	0.0313346	0.0293378	0.976623
2633-52_2;P78552;3597;IL13RA1	-0.00291171	0.00982713	-0.296293	0.767295	0.00973703	0.0115113	0.845864	0.398578	-0.0774602	0.0359133	-2.15687	0.0321359
2634-2_2;P31785;3561;IL2RG	0.014068	0.0203102	0.69266	0.489277	0.000153142	0.0238522	0.00642045	0.994883	-0.0374379	0.0747329	-0.500956	0.61692
2635-61_2;Q6UX15;143903;LAYN	-0.00287087	0.0110539	-0.259716	0.795332	0.0221874	0.012792	1.73447	0.0842745	0.00443496	0.0406572	0.109082	0.91324
2636-10_2;P36941;4055;LTBR	0.00695118	0.0154612	0.449589	0.653462	0.029468	0.0179105	1.6453	0.101377	0.0364186	0.0568328	0.640802	0.522337
2637-77_2;P22897;4360;MRC1	-0.0139905	0.0216296	-0.646822	0.518434	-0.0109639	0.0253563	-0.432394	0.665886	0.0463792	0.0802598	0.577863	0.563958
2638-12_2;P07333;1436;CSF1R	0.00622153	0.0180652	0.344394	0.730888	-0.0219691	0.0211105	-1.04068	0.299201	-0.0445473	0.0666625	-0.668252	0.504693
2640-3_2;Q04912;4486;MST1R	0.00386891	0.0121757	0.317756	0.750981	0.0363277	0.0140389	2.58764	0.0103283	-0.00345088	0.0450094	-0.0766703	0.938958
2642-4_1;P68402;5049;PAFAH1B2	-0.00948266	0.0297021	-0.319259	0.749843	-0.0204096	0.0349374	-0.584175	0.559721	0.080074	0.110127	0.727109	0.467958
2643-57_2;P22223;1001;CDH3	0.010709	0.0160411	0.667595	0.505112	0.0124247	0.0189692	0.654996	0.513173	-0.0526788	0.0592487	-0.889113	0.374941
2644-11_2;P17252;5578;PRKCA	0.0157888	0.0254734	0.619817	0.536047	0.0345555	0.0296482	1.16552	0.245125	-0.0341075	0.0932986	-0.365573	0.71505
2645-54_1;Q05513;5590;PRKCZ	0.000672235	0.0225057	0.0298695	0.976199	0.0425463	0.0261145	1.62922	0.104745	-0.00913716	0.0827948	-0.110359	0.912228
2647-66_2;P50395;2665;GDI2	0.00102201	0.0290427	0.03519	0.971961	-0.0313647	0.034114	-0.919409	0.358917	0.0600635	0.107176	0.560418	0.575781
2649-77_2;P32942;3385;ICAM3	-0.00608202	0.0106401	-0.571612	0.568188	0.0353687	0.0123917	2.85423	0.00474008	-0.0298706	0.0393051	-0.759966	0.448115
2652-15_1;Q03405;5329;PLAUR	0.0106797	0.013972	0.764368	0.44549	0.0108685	0.0163682	0.663997	0.507407	0.0334471	0.0516169	0.647988	0.517688
2654-19_1;P19438;7132;TNFRSF1A	-0.0097023	0.020516	-0.472915	0.636756	-0.0600236	0.023809	-2.52105	0.0124296	0.0174752	0.0761798	0.229394	0.818782
2658-27_1;Q16288;4916;NTRK3	-0.0354183	0.0197932	-1.78942	0.0749554	0.0159495	0.0232442	0.686169	0.493346	-0.0778105	0.077948	-0.998236	0.319287
2665-26_2;Q02223;608;TNFRSF17	-0.0123705	0.0275189	-0.449527	0.653508	-0.0489259	0.0317683	-1.54009	0.125024	-0.0509223	0.106838	-0.47663	0.634114
2666-53_2;P07585;1634;DCN	-0.0152144	0.013455	-1.13076	0.259415	-0.0275852	0.0157363	-1.75296	0.0810338	-0.0221162	0.0498132	-0.443983	0.657501
2668-70_2;P07384 P04632;823 826;CAPN1 CAPNS1	0.0067713	0.0165929	0.408085	0.683619	0.0200275	0.0193916	1.03279	0.302867	0.125341	0.0603992	2.07521	0.0391622
2670-67_4;P06732;1158;CKM	-0.0144415	0.0152462	-0.947215	0.344602	0.0118367	0.0178733	0.662255	0.508524	-0.138912	0.0593426	-2.34084	0.0201646
2677-1_1;P00533;1956;EGFR	-0.025495	0.0152341	-1.67355	0.095673	-0.00365661	0.0179063	-0.204208	0.838384	0.0587649	0.0565295	1.03954	0.299719
2681-23_2;P14210;3082;HGF	0.00449174	0.0239627	0.187447	0.851487	-0.04932	0.0282255	-1.74736	0.0820033	0.118565	0.0885495	1.33896	0.181997
2682-68_1;P10809;3329;HSPD1	-0.00633644	0.0154065	-0.411284	0.68128	-0.00556247	0.0181264	-0.306871	0.759243	-0.0368555	0.0564639	-0.652728	0.514639
2683-1_2;P01024;718;C3	0.00790835	0.0219064	0.361007	0.718449	-0.0426192	0.0254329	-1.67575	0.0952401	-0.0330432	0.0808886	-0.408503	0.683311
2685-21_2;P24593;3488;IGFBP5	-0.0402724	0.0152236	-2.6454	0.00875921	-0.00108689	0.0181234	-0.0599716	0.952234	0.0189583	0.0573712	0.33045	0.74138
2686-67_2;P24592;3489;IGFBP6	-0.0464105	0.0280902	-1.6522	0.0999471	-0.0636542	0.0328352	-1.9386	0.0538535	-0.00704476	0.104867	-0.0671778	0.946502
2687-2_1;Q16674;8190;MIA	-0.0347764	0.024645	-1.41109	0.159662	-0.0399833	0.0288184	-1.38742	0.16675	0.0312483	0.0914438	0.341721	0.732894
2692-74_2;P14555;5320;PLA2G2A	0.05698	0.0416418	1.36834	0.172642	0.0478007	0.0485296	0.98498	0.325746	0.188773	0.162645	1.16064	0.247082
2693-20_3;P13725;5008;OSM	-0.0117966	0.0150988	-0.781294	0.435493	0.033976	0.0176155	1.92876	0.0550835	-0.0119758	0.056098	-0.21348	0.831156
2695-25_1;P16284;5175;PECAM1	0.00727735	0.0102998	0.706551	0.480614	0.0231679	0.011959	1.93727	0.054028	-0.0104864	0.0380737	-0.275425	0.783255
2696-87_2;O60542;5623;PSPN	-0.0145735	0.011075	-1.31589	0.189626	0.0135399	0.0130007	1.04147	0.298836	-0.0426847	0.0410027	-1.04102	0.299045
2697-7_2;P02776;5196;PF4	0.0291074	0.0154168	1.88803	0.0603878	0.0165342	0.0183293	0.902063	0.368047	-0.0140608	0.0607717	-0.231371	0.81725
2700-56_2;P07225;5627;PROS1	0.0124203	0.0164896	0.753221	0.452153	0.0294942	0.0192548	1.53179	0.127066	0.0222813	0.0695115	0.320542	0.748874
2704-74_1;O14836;23495;TNFRSF13B	-0.00929613	0.0107642	-0.863616	0.388775	0.00107924	0.0127305	0.084776	0.932519	0.00305942	0.0398405	0.0767916	0.938862
2705-5_2;O15444;6370;CCL25	-0.0130241	0.0392468	-0.331853	0.740324	-0.128449	0.0451992	-2.84184	0.00491709	0.068129	0.145584	0.467971	0.640279
2706-69_2;P05543;6906;SERPINA7	-0.00738221	0.0139191	-0.530366	0.596411	-0.0215557	0.0161105	-1.33799	0.182325	-0.0244073	0.0510242	-0.478346	0.632894
2708-54_2;Q9UNG2;8995;TNFSF18	0.00233095	0.00987113	0.236138	0.813552	0.0131789	0.0114992	1.14607	0.253053	-0.0358554	0.036319	-0.987234	0.324648
2711-6_2;P26992;1271;CNTFR	-0.00881978	0.0202426	-0.435703	0.663489	-0.0212246	0.0237163	-0.894938	0.371821	-0.0137722	0.0751353	-0.183299	0.854736
2714-78_2;Q12904;9255;AIMP1	-0.00260457	0.0106131	-0.245411	0.806375	-0.00318463	0.0124215	-0.25638	0.797905	0.0640522	0.0389548	1.64427	0.101595
2715-25_2;P19235;2057;EPOR	0.0133279	0.0107137	1.24401	0.214864	-0.0052117	0.0126926	-0.41061	0.681771	0.00976118	0.0395349	0.2469	0.805223
2719-3_4;Q99062;1441;CSF3R	0.00794935	0.0146621	0.54217	0.588268	0.00734537	0.0171906	0.427291	0.669599	-0.0809617	0.0538781	-1.50268	0.134402
2723-9_2;Q9NZH6;27178;IL37	0.000816001	0.0157395	0.0518441	0.958701	0.00361091	0.0183242	0.197057	0.84397	-0.0538719	0.057815	-0.931799	0.352491
2728-62_2;P25391 P07942 P11047;284217 3912 3915;LAMA1 LAMB1 LAMC1	-0.0178373	0.0169741	-1.05085	0.294517	-0.0291697	0.0198485	-1.46962	0.143141	0.0366306	0.0624886	0.586197	0.558363
2730-58_2;Q29983;4276;MICA	-0.0282369	0.0498398	-0.566554	0.571606	0.0139073	0.0584314	0.23801	0.812099	-0.116058	0.18487	-0.627783	0.530809
2731-29_2;P16435;5447;POR	-0.00600532	0.0206088	-0.291395	0.771031	-0.0344726	0.0241206	-1.42918	0.154411	-0.0930657	0.0758772	-1.22653	0.221347
2732-58_3;Q9H9S0;79923;NANOG	0.00814892	0.0140477	0.580089	0.562468	0.0160648	0.0162803	0.986766	0.324877	0.045842	0.0513603	0.892557	0.373102
2734-49_4;O95944;9436;NCR2	0.00962752	0.00890275	1.08141	0.280749	0.00716442	0.0103309	0.693495	0.488761	0.0111328	0.0325268	0.342266	0.732491
2737-22_2;P48745;4856;NOV	0.00525689	0.00921298	0.570596	0.568869	0.0119907	0.0107399	1.11646	0.26547	-0.0175477	0.0340429	-0.515459	0.606762
2741-22_2;O43699;946;SIGLEC6	-0.0064463	0.0132232	-0.487498	0.626407	0.0266869	0.015342	1.73946	0.0833979	-0.0358922	0.048597	-0.738568	0.460983
2742-68_2;Q9Y286;27036;SIGLEC7	-0.0238636	0.0150019	-1.5907	0.113146	-0.0233115	0.017629	-1.32234	0.187459	0.0837511	0.0556907	1.50386	0.134085
2743-5_2;Q15465;6469;SHH	-0.0407235	0.0227259	-1.79194	0.0745549	0.00106328	0.026775	0.0397116	0.96836	0.0488552	0.084478	0.578318	0.563657
2744-57_2;P01857;3500 3501 3502 3503 50802 3535;IGHG1 IGHG2 IGHG3 IGHG4 IGK@ IGL@	0.0140495	0.0166664	0.842985	0.400178	0.0215375	0.0194796	1.10565	0.270121	0.0620375	0.0615401	1.00808	0.314554
2746-56_1;Q9HC73;64109;CRLF2	-0.00410368	0.0106933	-0.383762	0.701536	0.0292395	0.0124032	2.35741	0.0193048	0.000122497	0.0396858	0.00308668	0.99754
2747-3_2;Q9BZM4;79465;ULBP3	-0.00903022	0.016904	-0.534205	0.593762	-0.0143742	0.0198935	-0.722557	0.470752	-0.0409706	0.0621531	-0.659188	0.510494
2748-3_2;P08476;3624;INHBA	0.000835798	0.0282519	0.0295838	0.976426	0.0284188	0.0330453	0.859994	0.390746	0.0599708	0.104733	0.572608	0.567505
2750-3_2;P02647;335;APOA1	-0.0178092	0.0142744	-1.24763	0.213531	-0.0309514	0.0165432	-1.87094	0.0627184	-0.0141322	0.0527243	-0.268039	0.788927
2751-16_2;P20160;566;AZU1	0.0240555	0.0535914	0.448868	0.653977	-0.0390778	0.0627643	-0.622611	0.534197	0.19362	0.198476	0.975537	0.330385
2752-62_2;P43026;8200;GDF5	0.0228803	0.0320657	0.713546	0.476278	-0.00939884	0.0376091	-0.249909	0.802896	0.0591514	0.119033	0.496933	0.619742
2753-2_2;P02745 P02746 P02747;712 713 714;C1QA C1QB C1QC	0.0156096	0.0191011	0.817209	0.414718	0.0282982	0.0223029	1.26881	0.205887	0.0572141	0.0705821	0.810604	0.418494
2754-50_2;P01024;718;C3	0.0111156	0.0161246	0.689354	0.491347	0.0171609	0.0188533	0.910234	0.363723	0.0478372	0.0595584	0.803199	0.422751
2755-8_2;P01024;718;C3	0.009636	0.0173887	0.554153	0.580053	0.0239486	0.0202967	1.17993	0.239339	0.0333173	0.0642586	0.518488	0.604654
2760-2_2;O95990;11170;FAM107A	-0.0016336	0.00795025	-0.205478	0.837395	-0.00523249	0.00930775	-0.562165	0.574595	-0.0307802	0.0292934	-1.05075	0.294562
2761-49_2;O76093;8817;FGF18	0.0260098	0.0145441	1.78833	0.0751303	0.0291335	0.0170179	1.71193	0.0883512	0.0425273	0.0540727	0.786483	0.43245
2762-30_2;O95750;9965;FGF19	-0.0928021	0.0407604	-2.27677	0.0237983	0.0683515	0.0481402	1.41984	0.157122	0.299321	0.151053	1.98156	0.0488206
2763-66_2;Q9NP95;26281;FGF20	0.0138911	0.012225	1.13629	0.257113	0.00741963	0.0142976	0.518941	0.604341	-0.0106777	0.04505	-0.237018	0.812871
2764-20_2;P31371;2254;FGF9	0.0107291	0.0104488	1.02682	0.305658	0.0068715	0.0122803	0.559554	0.576366	-0.0316929	0.038804	-0.816743	0.414979
2765-4_3;O95390 O14793;;GDF11 MSTN	-0.0194435	0.0189963	-1.02354	0.307198	-0.0141062	0.0222907	-0.632831	0.527513	-0.0923955	0.0703652	-1.31309	0.190547
2768-56_2;P02790;3263;HPX	-0.090817	0.0704488	-1.28912	0.198748	-0.139249	0.0818081	-1.70214	0.090181	0.439999	0.258106	1.70472	0.0896976
2770-51_2;P22362;6346;CCL1	-0.00974046	0.0182658	-0.533263	0.594407	0.0356241	0.0212524	1.67624	0.0951592	0.0651838	0.0673995	0.967125	0.334578
2771-35_2;P08833;3484;IGFBP1	-0.0547271	0.0550747	-0.993689	0.321486	-0.0142945	0.0646693	-0.221039	0.82527	-0.256994	0.204041	-1.25952	0.209201
2773-50_2;P22301;3586;IL10	0.00362415	0.0149857	0.241841	0.809136	0.0127972	0.0175446	0.729411	0.466552	0.0234147	0.0553133	0.423311	0.672496
2774-10_3;Q14005;3603;IL16	-0.0211048	0.0128799	-1.63858	0.102783	0.0134256	0.0150438	0.89243	0.373174	0.104898	0.0467033	2.24606	0.0257314
2775-54_2;Q96PD4;112744;IL17F	-0.0201323	0.0160651	-1.25317	0.211518	-0.0181206	0.0189319	-0.957146	0.339579	0.000176143	0.0598445	0.00294335	0.997654
2778-10_2;Q9GZX6;50616;IL22	0.00314305	0.0160475	0.19586	0.844906	-0.00734178	0.0188717	-0.389037	0.697636	-0.0908135	0.0592356	-1.53309	0.126731
2780-35_2;P02788;4057;LTF	0.0173112	0.0309346	0.559606	0.576339	0.00141438	0.0365676	0.0386784	0.969183	0.202941	0.120245	1.68773	0.0929335
2781-63_2;Q8NHW4;388372;CCL4L1	0.00850919	0.101987	0.0834341	0.933585	0.0683233	0.119644	0.571057	0.568566	0.509747	0.370237	1.37681	0.170023
2783-18_2;P16619;414062;CCL3L1	-0.0156738	0.0191262	-0.819495	0.413438	0.0318885	0.0222468	1.4334	0.153238	0.156685	0.0683641	2.29192	0.022906
2785-15_2;P80075;6355;CCL8	0.000374611	0.0140287	0.0267032	0.978721	-0.0129729	0.0163555	-0.793181	0.428555	0.0606705	0.0514435	1.17936	0.23957
2788-55_1;P08254;4314;MMP3	-0.00848652	0.0293763	-0.288889	0.772944	-0.0165538	0.0344857	-0.480018	0.631702	-0.00149965	0.109007	-0.0137573	0.989036
2789-26_2;P09237;4316;MMP7	-0.048906	0.0272019	-1.79789	0.0736036	-0.0206413	0.0319509	-0.646033	0.51895	0.0316548	0.100844	0.313898	0.753904
2790-54_2;P02775;5473;PPBP	0.0630296	0.0184855	3.40968	0.000777241	0.020837	0.0223085	0.934038	0.351337	0.0179196	0.0741512	0.241663	0.809272
2794-60_2;P00441;6647;SOD1	0.00706504	0.0179003	0.394688	0.69347	0.013291	0.0209818	0.633453	0.527121	0.00650092	0.0658247	0.0987611	0.921421
2795-23_3;P05186;249;ALPL	0.0164691	0.0168477	0.977529	0.329421	0.00124482	0.0199456	0.0624104	0.950295	0.0518419	0.0659303	0.786314	0.432562
2796-62_2;P02671 P02675 P02679;2243 2244 2266;FGA FGB FGG	-0.00939652	0.0383997	-0.244703	0.806919	-0.0822607	0.0446484	-1.84241	0.0667859	0.199863	0.141829	1.40918	0.160219
2797-56_2;P04114;338;APOB	-0.00217788	0.0350359	-0.0621614	0.950492	0.0134916	0.0410836	0.328394	0.742933	0.125881	0.12974	0.970252	0.333011
2805-6_2;Q9BYF1;59272;ACE2	0.0170566	0.0107322	1.58929	0.113471	-0.00544981	0.012629	-0.43153	0.666518	-0.0508879	0.0397336	-1.28073	0.201676
2806-49_2;P36896;91;ACVR1B	0.0137721	0.0111064	1.24001	0.216331	-0.00685758	0.0130373	-0.525997	0.599435	0.0352536	0.0411109	0.857525	0.392114
2809-25_2;O75173;9507;ADAMTS4	0.00222605	0.011621	0.191554	0.848275	0.0112166	0.0134906	0.831436	0.406663	-0.0125271	0.0425711	-0.294262	0.768846
2811-27_1;Q15389;284;ANGPT1	0.0329489	0.0181616	1.81421	0.0710527	0.0277771	0.0211849	1.31118	0.19121	0.118489	0.0664884	1.78211	0.0761562
2813-11_2;O00253;181;AGRP	-0.0329781	0.0178632	-1.84614	0.066246	-0.0347586	0.0209131	-1.66205	0.0979609	0.0258353	0.0664974	0.388516	0.698019
2816-50_2;P50895;4059;BCAM	-0.00612916	0.0139226	-0.44023	0.660215	-0.00678716	0.0162985	-0.416428	0.677514	-0.038929	0.0513786	-0.757689	0.44947
2819-23_2;P33151;1003;CDH5	-0.0163732	0.0202834	-0.807221	0.420427	-0.0279475	0.0237252	-1.17797	0.240106	0.00343728	0.0753629	0.0456097	0.963663
2822-56_2;P48960;976;CD97	-0.000218293	0.0208428	-0.0104733	0.991653	0.0462272	0.0241637	1.91309	0.0570717	0.0732781	0.0768518	0.953499	0.341413
2823-7_1;Q86VX2;149951;COMMD7	0.00202755	0.0131443	0.154253	0.877556	0.0068725	0.0153701	0.447134	0.65523	0.0432515	0.0482174	0.89701	0.370722
2826-53_2;Q92838;1896;EDA	-0.0212283	0.0186986	-1.13529	0.257519	0.00907676	0.0220051	0.412484	0.680395	-0.0584668	0.0694632	-0.841695	0.400894
2827-23_2;P78423;6376;CX3CL1	-0.019544	0.0209607	-0.932413	0.352179	-0.00157916	0.02451	-0.0644292	0.948689	0.0279135	0.077262	0.361284	0.718245
2828-82_2;O43278;6692;SPINT1	-0.0032248	0.027099	-0.119001	0.905386	-0.00492472	0.0317188	-0.155262	0.876761	-0.00910637	0.100171	-0.0909085	0.92765
2829-19_2;Q8NEV9 Q14213;246778 10148;IL27 EBI3	-0.017587	0.0116205	-1.51345	0.131655	-0.00395726	0.0137194	-0.288443	0.77329	-0.0176434	0.0429238	-0.41104	0.681459
2831-29_1;Q9UBX7;11012;KLK11	-0.0130018	0.021696	-0.59927	0.54963	0.0195907	0.025374	0.772076	0.440925	-0.0585514	0.080145	-0.730569	0.465846
2833-20_1;Q9Y5K2;9622;KLK4	0.0106726	0.0132493	0.805522	0.421421	0.000601396	0.0155021	0.0387944	0.969091	-0.0072709	0.0487693	-0.149088	0.881626
2834-54_1;O60259;11202;KLK8	-0.0120547	0.0207134	-0.581975	0.561193	-0.026535	0.0241731	-1.09771	0.27356	-0.0356968	0.0765741	-0.466174	0.641563
2835-1_4;P12956;2547;XRCC6	0.0039712	0.0253243	0.156814	0.875539	-0.028165	0.0297142	-0.947864	0.344268	0.0390727	0.0935143	0.417826	0.676493
2836-68_2;P80188;3934;LCN2	0.0229099	0.0552947	0.414323	0.679051	-0.0464587	0.064798	-0.716978	0.474166	0.154463	0.204976	0.753567	0.451934
2837-3_2;P08581;4233;MET	-0.0151953	0.0178302	-0.852219	0.39505	-0.0303333	0.0207362	-1.46282	0.14499	0.000314086	0.0657243	0.00477884	0.996192
2838-53_1;Q9ULZ9;4326;MMP17	0.0042476	0.0122838	0.34579	0.729839	0.0235785	0.0142556	1.65398	0.099591	-0.0359125	0.0453076	-0.792637	0.428863
2839-2_1;P23510;7292;TNFSF4	0.00319592	0.0143541	0.222649	0.824024	0.000878582	0.0171243	0.051306	0.95913	-0.00792829	0.0532665	-0.148842	0.881821
2841-13_2;Q92765;2487;FRZB	-0.00886582	0.0171568	-0.516752	0.605863	0.0360248	0.0202406	1.77982	0.076524	0.0479365	0.0636358	0.753294	0.452101
2843-13_2;O43291;10653;SPINT2	0.0176521	0.0329359	0.535954	0.592544	-0.0338864	0.0386204	-0.877423	0.381236	-0.0405046	0.122263	-0.33129	0.740748
2844-53_2;P35590;7075;TIE1	-0.0229363	0.0200819	-1.14214	0.254661	-0.0408164	0.0234362	-1.7416	0.0830028	-0.00481357	0.0747259	-0.0644164	0.948698
2846-24_2;P62979;6233;RPS27A	-0.03159	0.0352257	-0.896789	0.370849	-0.0237634	0.0414183	-0.573741	0.566751	0.135847	0.129464	1.0493	0.295236
2848-2_2;Q9Y5W5;11197;WIF1	-0.00188178	0.0169406	-0.111081	0.911656	0.0280589	0.0197197	1.42289	0.156224	0.026204	0.0625653	0.418826	0.675763
2849-49_1;P55008;199;AIF1	0.0195709	0.0133018	1.4713	0.14268	0.0273556	0.0154495	1.77064	0.0780435	0.00699184	0.0491272	0.142321	0.88696
2851-63_3;P01031;727;C5	-0.0543727	0.02821	-1.92742	0.0552385	-0.056072	0.0331168	-1.69316	0.0918665	0.250993	0.104162	2.40964	0.0168065
2853-68_2;O14757;1111;CHEK1	-0.0019547	0.0102722	-0.190289	0.849265	0.0208737	0.0120468	1.73271	0.084601	-0.0379129	0.0377034	-1.00556	0.315776
2855-49_2;P27361;5595;MAPK3	-0.00305477	0.0251485	-0.121469	0.903433	-0.0109028	0.0295258	-0.369263	0.712295	0.103468	0.0926065	1.11729	0.265118
2857-70_2;P04150;2908;NR3C1	0.0135651	0.0384069	0.353194	0.724297	0.0589216	0.0458469	1.28518	0.200144	0.206582	0.159881	1.2921	0.197744
2858-29_2;O14929;8520;HAT1	0.0356714	0.0167075	2.13505	0.0338936	0.003857	0.0198427	0.194379	0.846064	0.0113533	0.0626447	0.181233	0.856356
2859-69_2;Q9BY41;55869;HDAC8	0.00564511	0.00872014	0.647365	0.518086	0.0122997	0.0102159	1.20397	0.229924	0.0020227	0.0323948	0.062439	0.950271
2860-19_2;P52292;3838;KPNA2	-0.00607117	0.00864431	-0.702331	0.483236	0.00294288	0.0100728	0.292161	0.770446	-0.0126576	0.0318384	-0.397557	0.691353
2864-2_3;Q02750;5604;MAP2K1	0.0307053	0.0167133	1.83717	0.0675648	0.0257395	0.01984	1.29735	0.195901	0.019138	0.0622191	0.30759	0.758692
2865-77_2;Q92794;7994;KAT6A	-0.00203353	0.0151463	-0.134259	0.893324	0.0383904	0.0174369	2.20167	0.0287569	-0.00626825	0.0557521	-0.112431	0.910587
2867-52_2;P31749 P31751 Q9Y243;207 208 10000;AKT1 AKT2 AKT3	0.0214056	0.0234311	0.913554	0.361974	0.0215641	0.02752	0.783581	0.434148	0.0743416	0.0869651	0.854845	0.393589
2869-68_3;Q05655;5580;PRKCD	0.0191497	0.0117319	1.63228	0.104098	0.0216284	0.013618	1.58822	0.11372	-0.0576365	0.0430219	-1.3397	0.181771
2870-29_2;P63000;5879;RAC1	0.0430063	0.030435	1.41305	0.159093	-0.00944398	0.0357958	-0.263829	0.792165	0.0172058	0.112448	0.153011	0.878533
2871-73_2;Q06609;5888;RAD51	-0.00108368	0.0155155	-0.0698446	0.944383	0.0229127	0.0182612	1.25472	0.210962	0.0355391	0.0570446	0.623005	0.533951
2875-15_2;P20226;6908;TBP	0.00323242	0.0192792	0.167664	0.867006	-0.00386578	0.0229352	-0.168552	0.866308	0.122395	0.070733	1.73038	0.0850031
2876-74_2;P11387;7150;TOP1	0.0102118	0.0307951	0.331604	0.74051	-0.00123431	0.0360906	-0.0342002	0.972749	0.130668	0.11393	1.14692	0.252685
2877-3_1;P63279;7329;UBE2I	0.00594367	0.0261447	0.227338	0.82038	-0.00149256	0.0306949	-0.0486257	0.961263	0.120151	0.0958145	1.25399	0.211226
2878-66_2;P07947;7525;YES1	-0.0021707	0.0103093	-0.210557	0.833433	0.00203385	0.0120826	0.16833	0.866483	-0.0207787	0.0378929	-0.548354	0.58402
2879-9_2;P01011;12;SERPINA3	0.00655037	0.0144199	0.454259	0.650103	0.0114684	0.0168638	0.680058	0.497203	0.0644154	0.0531263	1.2125	0.226659
2888-49_2;P10643;730;C7	-0.0143554	0.0153303	-0.936404	0.350116	0.0261835	0.0179273	1.46054	0.145602	-0.0331683	0.0569525	-0.582385	0.560917
2889-37_2;Q16619;1489;CTF1	0.00934788	0.0117521	0.795421	0.42725	0.00767451	0.0139717	0.549289	0.58338	0.0188557	0.0436517	0.431958	0.666207
2890-59_2;Q9NRJ3;56477;CCL28	0.0343076	0.0405334	0.846404	0.398277	-0.0533395	0.0475027	-1.12287	0.262755	-0.0727943	0.150035	-0.485182	0.628046
2891-1_3;P20273;933;CD22	-0.00489971	0.0104774	-0.467646	0.640513	0.0160876	0.0122086	1.31773	0.189003	-0.000987197	0.0387337	-0.0254868	0.97969
2900-53_3;Q16627;6358;CCL14	0.00321275	0.025722	0.124903	0.900717	-0.0442167	0.0299882	-1.47447	0.141811	-0.0165576	0.0954233	-0.173517	0.862408
2906-55_3;P05112;3565;IL4	0.0105197	0.008188	1.28477	0.200268	0.00823521	0.00956802	0.860702	0.39037	-0.0152171	0.0319733	-0.475933	0.63461
2911-27_2;P21741;4192;MDK	0.00999859	0.0296366	0.337373	0.736167	-0.00887912	0.0344989	-0.257374	0.797137	-0.0679908	0.108839	-0.624692	0.532838
2913-1_2;P55773;6368;CCL23	-0.0170714	0.0192692	-0.885945	0.376637	-0.0332696	0.0225548	-1.47506	0.14166	0.0519268	0.0715559	0.725681	0.468824
2914-65_3;P02775;5473;PPBP	0.0391685	0.0197955	1.97865	0.0491375	0.0446396	0.0230585	1.93592	0.0541943	0.0573077	0.0733427	0.78137	0.435449
2915-6_2;P12004;5111;PCNA	0.0102542	0.0105593	0.971102	0.332594	-0.00813036	0.0123741	-0.657048	0.511856	-0.00755318	0.0390761	-0.193294	0.846912
2917-3_2;O14788;8600;TNFSF11	-0.00191417	0.0145375	-0.131671	0.895368	0.0212327	0.0169365	1.25366	0.211333	-0.000387717	0.0537173	-0.00721772	0.994248
2925-9_1;P05121;5054;SERPINE1	0.0570014	0.0240337	2.37173	0.0186004	-0.00461989	0.0286725	-0.161126	0.872147	-0.0409567	0.0946979	-0.432499	0.665818
2937-10_2;P02649;348;APOE	0.0119792	0.0157579	0.760201	0.447971	-0.0021156	0.0187209	-0.113007	0.910131	0.0314623	0.0585078	0.537746	0.591312
2938-55_2;P02649;348;APOE	0.0132036	0.016449	0.802701	0.423038	0.00148146	0.0192771	0.0768507	0.938814	0.0507683	0.060773	0.835375	0.404438
2939-10_2;Q5T4W7;9048;ARTN	0.0130201	0.0194386	0.669808	0.503702	0.0238374	0.022624	1.05363	0.293239	0.0051533	0.0715445	0.0720292	0.942646
2942-50_2;P99999;54205;CYCS	-0.00143566	0.0118534	-0.121118	0.903712	0.0020541	0.0138776	0.148016	0.88247	-0.0640428	0.0435711	-1.46985	0.143072
2943-5_2;P08684;1576;CYP3A4	0.00174093	0.0149548	0.116413	0.907434	0.0102121	0.01752	0.582881	0.560584	-0.0225982	0.0554506	-0.407538	0.684019
2944-66_2;P41271;4681;NBL1	-0.0619615	0.0276344	-2.24219	0.025975	-0.09546	0.0321142	-2.97252	0.00329192	-0.0623017	0.103279	-0.603238	0.546989
2945-25_1;P03372;2099;ESR1	0.00602374	0.0154055	0.391011	0.696182	-0.00609469	0.0179364	-0.339794	0.734348	0.00539368	0.0564122	0.0956119	0.923919
2946-52_2;P00746;1675;CFD	-0.0109603	0.0235382	-0.465641	0.641942	0.0146696	0.0275747	0.531993	0.595278	0.10863	0.0870553	1.24783	0.213446
2948-58_2;P10912;2690;GHR	-0.0258082	0.0182098	-1.41727	0.15785	-0.00661648	0.0213627	-0.309721	0.757073	0.0216405	0.0675208	0.320502	0.748899
2949-6_2;O15496;8399;PLA2G10	0.00149286	0.00896933	0.166441	0.867968	0.007656	0.0105534	0.725453	0.46897	0.0154908	0.0329586	0.470007	0.638831
2950-57_2;P22692;3487;IGFBP4	-0.0541189	0.0279871	-1.93371	0.0544683	0.0365764	0.0330869	1.10546	0.270201	0.0650859	0.104665	0.621852	0.534701
2952-75_2;P05019;3479;IGF1	-0.0133144	0.020862	-0.638214	0.52402	0.0298556	0.0243902	1.22408	0.222275	-0.0433242	0.0770971	-0.561944	0.574745
2953-31_2;P01215 P01229;1081 3972;CGA LHB	-0.0336453	0.0427269	-0.78745	0.431882	-0.0780839	0.0498512	-1.56634	0.118733	-0.185508	0.158238	-1.17234	0.242354
2954-56_2;P22894;4317;MMP8	-0.0290289	0.0198487	-1.46251	0.145069	0.0108071	0.0232211	0.4654	0.642118	0.0845016	0.0730728	1.1564	0.248806
2960-66_2;P27918;5199;CFP	0.00713118	0.0130003	0.54854	0.583898	-0.00114293	0.0151216	-0.0755823	0.939823	0.0471206	0.0475057	0.991894	0.32238
2961-1_2;P04070;5624;PROC	0.0102455	0.0134413	0.762242	0.446747	-0.00169205	0.0157695	-0.107299	0.914651	-0.107849	0.049391	-2.18357	0.0300708
2962-50_2;P12272;5744;PTHLH	0.00511296	0.010431	0.490171	0.624527	0.0100646	0.0120701	0.833847	0.405319	-0.064181	0.0376836	-1.70315	0.0900258
2966-65_2;Q9Y240;6320;CLEC11A	-0.0106182	0.0188614	-0.562959	0.574058	-0.00449182	0.0219823	-0.204337	0.838286	-0.0599763	0.0689773	-0.869507	0.385553
2967-8_1;P19320;7412;VCAM1	-0.0292258	0.0188791	-1.54805	0.123088	-0.0269365	0.0221715	-1.21492	0.225737	0.0470171	0.0700866	0.670842	0.503045
2968-61_1;O95150;9966;TNFSF15	0.0210002	0.0159741	1.31465	0.190056	-0.00102302	0.0186434	-0.0548732	0.956291	0.0164908	0.0584964	0.281912	0.778287
2969-11_1;P37023;94;ACVRL1	-0.0194883	0.0127931	-1.52334	0.129143	0.0364058	0.0148222	2.45616	0.0148358	0.0539686	0.0473775	1.13912	0.255921
2970-60_2;P15514;374;AREG	0.0102501	0.0243413	0.421098	0.67411	-0.0110975	0.0286411	-0.387468	0.698799	-0.00996644	0.0895555	-0.111288	0.911493
2972-57_2;P18075;655;BMP7	0.0351614	0.0219867	1.59921	0.111242	-0.0186547	0.0258078	-0.722831	0.470569	-0.145802	0.0810673	-1.79853	0.0734959
2973-15_2;P16671;948;CD36	-0.0379743	0.0252409	-1.50447	0.133941	0.00634063	0.0295679	0.214443	0.830407	0.0868831	0.093177	0.932452	0.352159
2974-61_2;Q12860;1272;CNTN1	-0.0380618	0.0215842	-1.76341	0.0792454	-0.0309949	0.0253834	-1.22107	0.223391	0.102477	0.0803479	1.27542	0.203531
2975-19_2;P29279;1490;CTGF	-0.00359605	0.0133258	-0.269855	0.787533	-0.0196028	0.0155918	-1.25725	0.210039	-0.00612078	0.0490322	-0.124832	0.900774
2976-58_2;Q02413;1828;DSG1	-0.00461217	0.0179864	-0.256425	0.797872	0.0395545	0.0209085	1.89179	0.0598824	0.0491374	0.0664158	0.739846	0.460212
2977-7_2;Q9UNE0;10913;EDAR	0.0206278	0.0423196	0.487428	0.626452	0.00485953	0.0495263	0.0981202	0.921928	0.0832002	0.156559	0.53143	0.59567
2979-8_2;P42830;6374;CXCL5	0.068893	0.0467335	1.47417	0.141948	0.0184968	0.0553222	0.334348	0.738454	0.240318	0.181088	1.32708	0.185938
2981-9_3;Q96AP7;90952;ESAM	-0.00473716	0.0165542	-0.286161	0.77503	-0.0244764	0.0192709	-1.27012	0.205415	0.0559193	0.0610237	0.916354	0.360508
2982-82_2;P56470;3960;LGALS4	0.00575955	0.0100906	0.570786	0.568743	0.0234173	0.0117523	1.99257	0.0475788	-0.000395693	0.0374695	-0.0105604	0.991584
2985-35_1;P09341;2919;CXCL1	0.076926	0.0548433	1.40265	0.162177	-0.0127493	0.0650296	-0.196054	0.844754	0.244713	0.202025	1.2113	0.227123
2986-49_2;P19876 P19875;;CXCL3 CXCL2	0.045821	0.0429263	1.06743	0.286995	0.0277183	0.0506861	0.546862	0.585052	0.256889	0.156702	1.63935	0.10263
2987-37_3;P16403;3006;HIST1H1C	-0.0402635	0.0230662	-1.74557	0.0823489	-0.0388001	0.0269759	-1.43833	0.15183	0.0844303	0.084911	0.994339	0.321202
2988-57_2;Q9Y6W8;29851;ICOS	0.00908069	0.00756821	1.19985	0.231532	0.0113608	0.0089528	1.26897	0.205837	-0.00142968	0.0280459	-0.0509765	0.959392
2989-17_2;P01579;3458;IFNG	0.0210278	0.0149286	1.40856	0.160436	-0.00688266	0.0175756	-0.391602	0.695747	-0.0236894	0.0548726	-0.431717	0.666388
2991-9_2;P14778;3554;IL1R1	7.74e-05	0.0455583	0.00169936	0.998646	-0.0227802	0.0532399	-0.427878	0.669171	-0.0349995	0.16839	-0.207848	0.835545
[truncated: 2,787 more rows]
